# Supplementary material for: Improved maize reference genome with single-molecule technologies
Source: Nature. 2017 Jun 12;546(7659):524–7. doi: 10.1038/nature22971 (PMC7052699; doi:10.1038/nature22971)
Supplement: Supplementary file 5 — Source data to Fig. 1 [file 41586_2017_BFnature22971_MOESM5_ESM.xlsx]

## Sheet: Sheet1
Source data for Figure 1b. The AGP (a golden path) of maize RefGen_v4 genome. Please find the details of the format of this file from :https://www.ncbi.nlm.nih.gov/assembly/agp/AGP_Specification/
chr1	1	183098	1	W	B73V4_ctg1916	1	183098
chr1	183099	184142	2	W	B73V4_ctg276	1	1044
chr1	184143	623272	3	W	B73V4_ctg3085	1	439130
chr1	623273	648018	4	N	24746	scaffold	yes	map
chr1	648019	957179	5	W	B73V4_ctg1886	1	309161
chr1	957180	957941	6	N	762	scaffold	yes	map
chr1	957942	3187364	7	W	B73V4_ctg1887	1	2229423
chr1	3187365	3206603	8	N	19239	scaffold	yes	map
chr1	3206604	4009604	9	W	B73V4_ctg1888	1	803001
chr1	4009605	4018014	10	W	B73V4_ctg267	1	8410
chr1	4018015	4171406	11	W	B73V4_ctg2937	1	153392
chr1	4171407	4171506	12	U	100	scaffold	yes	map
chr1	4171507	6352813	13	W	B73V4_ctg1315	1	2181307
chr1	6352814	6361076	14	N	8263	scaffold	yes	map
chr1	6361077	7201375	15	W	B73V4_ctg1316	1	840299
chr1	7201376	7201475	16	U	100	scaffold	yes	map
chr1	7201476	7822931	17	W	B73V4_ctg3092	1	621456
chr1	7822932	7823031	18	U	100	scaffold	yes	map
chr1	7823032	9210250	19	W	B73V4_ctg2399	1	1387219
chr1	9210251	9214131	20	W	B73V4_ctg277	1	3881
chr1	9214132	9810889	21	W	B73V4_ctg2398	1	596758
chr1	9810890	9871219	22	N	60330	scaffold	yes	map
chr1	9871220	10389888	23	W	B73V4_ctg448	1	518669
chr1	10389889	10425444	24	N	35556	scaffold	yes	map
chr1	10425445	10715070	25	W	B73V4_ctg449	1	289626
chr1	10715071	10715170	26	U	100	scaffold	yes	map
chr1	10715171	11249609	27	W	B73V4_ctg2759	1	534439
chr1	11249610	11249709	28	U	100	scaffold	yes	map
chr1	11249710	12256980	29	W	B73V4_ctg1122	1	1007271
chr1	12256981	12258237	30	W	B73V4_ctg283	1	1257
chr1	12258238	12687485	31	W	B73V4_ctg1121	1	429248
chr1	12687486	12698906	32	N	11421	scaffold	yes	map
chr1	12698907	12888695	33	W	B73V4_ctg2589	1	189789
chr1	12888696	12888795	34	U	100	contig	yes	map
chr1	12888796	14684727	35	W	B73V4_ctg2588	1	1795932
chr1	14684728	14689444	36	N	4717	scaffold	yes	map
chr1	14689445	16192235	37	W	B73V4_ctg1160	1	1502791
chr1	16192236	16197607	38	W	B73V4_ctg288	1	5372
chr1	16197608	18290291	39	W	B73V4_ctg1161	1	2092684
chr1	18290292	18290391	40	U	100	scaffold	yes	map
chr1	18290392	19866024	41	W	B73V4_ctg2671	1	1575633
chr1	19866025	19866124	42	U	100	scaffold	yes	map
chr1	19866125	20825501	43	W	B73V4_ctg3027	1	959377
chr1	20825502	20825601	44	U	100	contig	yes	map
chr1	20825602	21235874	45	W	B73V4_ctg1873	1	410273
chr1	21235875	21244328	46	N	8454	scaffold	yes	map
chr1	21244329	22203766	47	W	B73V4_ctg1874	1	959438
chr1	22203767	22209283	48	N	5517	scaffold	yes	map
chr1	22209284	22356930	49	W	B73V4_ctg1875	1	147647
chr1	22356931	22357030	50	U	100	scaffold	yes	map
chr1	22357031	22706415	51	W	B73V4_ctg1876	1	349385
chr1	22706416	22706515	52	U	100	scaffold	yes	map
chr1	22706516	22786454	53	W	B73V4_ctg1877	1	79939
chr1	22786455	22786554	54	U	100	scaffold	yes	map
chr1	22786555	23785509	55	W	B73V4_ctg2890	1	998955
chr1	23785510	23822085	56	N	36576	scaffold	yes	map
chr1	23822086	24269782	57	W	B73V4_ctg3096	1	447697
chr1	24269783	24280736	58	W	B73V4_ctg296	1	10954
chr1	24280737	24944403	59	W	B73V4_ctg2181	1	663667
chr1	24944404	24944943	60	N	540	scaffold	yes	map
chr1	24944944	25160139	61	W	B73V4_ctg2182	1	215196
chr1	25160140	25183752	62	N	23613	scaffold	yes	map
chr1	25183753	25459081	63	W	B73V4_ctg2183	1	275329
chr1	25459082	25465550	64	W	B73V4_ctg299	1	6469
chr1	25465551	25707925	65	W	B73V4_ctg2184	1	242375
chr1	25707926	25709867	66	W	B73V4_ctg300	1	1942
chr1	25709868	27109228	67	W	B73V4_ctg2185	1	1399361
chr1	27109229	27109328	68	U	100	scaffold	yes	map
chr1	27109329	29082842	69	W	B73V4_ctg1049	1	1973514
chr1	29082843	29082942	70	U	100	scaffold	yes	map
chr1	29082943	29385730	71	W	B73V4_ctg2906	1	302788
chr1	29385731	29385830	72	U	100	contig	yes	map
chr1	29385831	30887158	73	W	B73V4_ctg820	1	1501328
chr1	30887159	30887258	74	U	100	scaffold	yes	map
chr1	30887259	31136722	75	W	B73V4_ctg1624	1	249464
chr1	31136723	31156056	76	N	19334	scaffold	yes	map
chr1	31156057	31626417	77	W	B73V4_ctg1623	1	470361
chr1	31626418	31635054	78	N	8637	scaffold	yes	map
chr1	31635055	32228440	79	W	B73V4_ctg1517	1	593386
chr1	32228441	32245892	80	N	17452	scaffold	yes	map
chr1	32245893	33222243	81	W	B73V4_ctg695	1	976351
chr1	33222244	33222343	82	U	100	scaffold	yes	map
chr1	33222344	33397007	83	W	B73V4_ctg696	1	174664
chr1	33397008	33397107	84	U	100	scaffold	yes	map
chr1	33397108	34184964	85	W	B73V4_ctg1174	1	787857
chr1	34184965	34185064	86	U	100	contig	yes	map
chr1	34185065	34397394	87	W	B73V4_ctg3047	1	212330
chr1	34397395	34397494	88	U	100	scaffold	yes	map
chr1	34397495	34478288	89	W	B73V4_ctg571	1	80794
chr1	34478289	34478388	90	U	100	scaffold	yes	map
chr1	34478389	35340588	91	W	B73V4_ctg1619	1	862200
chr1	35340589	35340688	92	U	100	contig	yes	map
chr1	35340689	36711681	93	W	B73V4_ctg2512	1	1370993
chr1	36711682	36711781	94	U	100	contig	yes	map
chr1	36711782	37017124	95	W	B73V4_ctg2511	1	305343
chr1	37017125	37017224	96	U	100	contig	yes	map
chr1	37017225	37722663	97	W	B73V4_ctg2415	1	705439
chr1	37722664	37722763	98	U	100	scaffold	yes	map
chr1	37722764	38315673	99	W	B73V4_ctg2495	1	592910
chr1	38315674	38315773	100	U	100	contig	yes	map
chr1	38315774	39552325	101	W	B73V4_ctg2496	1	1236552
chr1	39552326	39555639	102	N	3314	scaffold	yes	map
chr1	39555640	41401566	103	W	B73V4_ctg2497	1	1845927
chr1	41401567	41401666	104	U	100	contig	yes	map
chr1	41401667	41965895	105	W	B73V4_ctg3112	1	564229
chr1	41965896	41997919	106	N	32024	scaffold	yes	map
chr1	41997920	42867238	107	W	B73V4_ctg1351	1	869319
chr1	42867239	42867338	108	U	100	contig	yes	map
chr1	42867339	43135100	109	W	B73V4_ctg1406	1	267762
chr1	43135101	43257297	110	N	122197	scaffold	yes	map
chr1	43257298	44954169	111	W	B73V4_ctg2725	1	1696872
chr1	44954170	44965108	112	N	10939	scaffold	yes	map
chr1	44965109	45652621	113	W	B73V4_ctg2726	1	687513
chr1	45652622	45652721	114	U	100	scaffold	yes	map
chr1	45652722	46446348	115	W	B73V4_ctg1653	1	793627
chr1	46446349	46446448	116	U	100	scaffold	yes	map
chr1	46446449	46716693	117	W	B73V4_ctg1221	1	270245
chr1	46716694	46716793	118	U	100	scaffold	yes	map
chr1	46716794	46872890	119	W	B73V4_ctg804	1	156097
chr1	46872891	46873519	120	N	629	scaffold	yes	map
chr1	46873520	46997209	121	W	B73V4_ctg2805	1	123690
chr1	46997210	46997309	122	U	100	scaffold	yes	map
chr1	46997310	47113407	123	W	B73V4_ctg2373	1	116098
chr1	47113408	47114631	124	N	1224	scaffold	yes	map
chr1	47114632	48034986	125	W	B73V4_ctg2372	1	920355
chr1	48034987	48035086	126	U	100	scaffold	yes	map
chr1	48035087	48210749	127	W	B73V4_ctg1652	1	175663
chr1	48210750	48210849	128	U	100	scaffold	yes	map
chr1	48210850	48451798	129	W	B73V4_ctg2093	1	240949
chr1	48451799	48574103	130	N	122305	scaffold	yes	map
chr1	48574104	49611567	131	W	B73V4_ctg2079	1	1037464
chr1	49611568	49629145	132	N	17578	scaffold	yes	map
chr1	49629146	49882326	133	W	B73V4_ctg980	1	253181
chr1	49882327	49889454	134	N	7128	scaffold	yes	map
chr1	49889455	50663544	135	W	B73V4_ctg3029	1	774090
chr1	50663545	50663644	136	U	100	scaffold	yes	map
chr1	50663645	53815914	137	W	B73V4_ctg1638	1	3152270
chr1	53815915	53816014	138	U	100	scaffold	yes	map
chr1	53816015	56330139	139	W	B73V4_ctg1639	1	2514125
chr1	56330140	56334440	140	N	4301	scaffold	yes	map
chr1	56334441	56766061	141	W	B73V4_ctg1640	1	431621
chr1	56766062	56772968	142	W	B73V4_ctg268	1	6907
chr1	56772969	57631214	143	W	B73V4_ctg1401	1	858246
chr1	57631215	57631314	144	U	100	scaffold	yes	map
chr1	57631315	57907070	145	W	B73V4_ctg1289	1	275756
chr1	57907071	57907170	146	U	100	scaffold	yes	map
chr1	57907171	59220661	147	W	B73V4_ctg2970	1	1313491
chr1	59220662	59220761	148	U	100	scaffold	yes	map
chr1	59220762	59481600	149	W	B73V4_ctg797	1	260839
chr1	59481601	59483459	150	W	B73V4_ctg269	1	1859
chr1	59483460	60371968	151	W	B73V4_ctg798	1	888509
chr1	60371969	60401001	152	N	29033	scaffold	yes	map
chr1	60401002	60460744	153	W	B73V4_ctg1583	1	59743
chr1	60460745	60460844	154	U	100	scaffold	yes	map
chr1	60460845	60846688	155	W	B73V4_ctg2816	1	385844
chr1	60846689	60846788	156	U	100	scaffold	yes	map
chr1	60846789	62360193	157	W	B73V4_ctg2631	1	1513405
chr1	62360194	62369210	158	W	B73V4_ctg270	1	9017
chr1	62369211	62542182	159	W	B73V4_ctg2630	1	172972
chr1	62542183	62552808	160	W	B73V4_ctg271	1	10626
chr1	62552809	62921657	161	W	B73V4_ctg1191	1	368849
chr1	62921658	62948067	162	N	26410	scaffold	yes	map
chr1	62948068	63266294	163	W	B73V4_ctg1320	1	318227
chr1	63266295	63267490	164	N	1196	scaffold	yes	map
chr1	63267491	63341858	165	W	B73V4_ctg1321	1	74368
chr1	63341859	63341958	166	U	100	scaffold	yes	map
chr1	63341959	63643599	167	W	B73V4_ctg1371	1	301641
chr1	63643600	63643699	168	U	100	scaffold	yes	map
chr1	63643700	64084068	169	W	B73V4_ctg814	1	440369
chr1	64084069	64084168	170	U	100	scaffold	yes	map
chr1	64084169	65135063	171	W	B73V4_ctg2835	1	1050895
chr1	65135064	65135163	172	U	100	scaffold	yes	map
chr1	65135164	67352784	173	W	B73V4_ctg1238	1	2217621
chr1	67352785	67356630	174	W	B73V4_ctg272	1	3846
chr1	67356631	69214871	175	W	B73V4_ctg1237	1	1858241
chr1	69214872	69236460	176	N	21589	scaffold	yes	map
chr1	69236461	72199577	177	W	B73V4_ctg1236	1	2963117
chr1	72199578	72200340	178	N	763	scaffold	yes	map
chr1	72200341	72516564	179	W	B73V4_ctg1235	1	316224
chr1	72516565	72517047	180	N	483	scaffold	yes	map
chr1	72517048	72710154	181	W	B73V4_ctg1202	1	193107
chr1	72710155	72710254	182	U	100	contig	yes	map
chr1	72710255	74269770	183	W	B73V4_ctg1201	1	1559516
chr1	74269771	74269870	184	U	100	scaffold	yes	map
chr1	74269871	74812607	185	W	B73V4_ctg2814	1	542737
chr1	74812608	74838461	186	N	25854	scaffold	yes	map
chr1	74838462	75534727	187	W	B73V4_ctg2403	1	696266
chr1	75534728	75534827	188	U	100	scaffold	yes	map
chr1	75534828	76001505	189	W	B73V4_ctg2843	1	466678
chr1	76001506	76001605	190	U	100	contig	yes	map
chr1	76001606	76805417	191	W	B73V4_ctg650	1	803812
chr1	76805418	76810833	192	N	5416	scaffold	yes	map
chr1	76810834	78610135	193	W	B73V4_ctg651	1	1799302
chr1	78610136	78615901	194	N	5766	scaffold	yes	map
chr1	78615902	79196855	195	W	B73V4_ctg652	1	580954
chr1	79196856	79199365	196	W	B73V4_ctg273	1	2510
chr1	79199366	79945769	197	W	B73V4_ctg653	1	746404
chr1	79945770	79970817	198	N	25048	scaffold	yes	map
chr1	79970818	80156589	199	W	B73V4_ctg654	1	185772
chr1	80156590	80156689	200	U	100	contig	yes	map
chr1	80156690	81907676	201	W	B73V4_ctg911	1	1750987
chr1	81907677	81907776	202	U	100	scaffold	yes	map
chr1	81907777	82000377	203	W	B73V4_ctg912	1	92601
chr1	82000378	82003920	204	N	3543	scaffold	yes	map
chr1	82003921	82233372	205	W	B73V4_ctg913	1	229452
chr1	82233373	82236739	206	W	B73V4_ctg274	1	3367
chr1	82236740	82781290	207	W	B73V4_ctg914	1	544551
chr1	82781291	82781390	208	U	100	contig	yes	map
chr1	82781391	83294429	209	W	B73V4_ctg2948	1	513039
chr1	83294430	83317162	210	N	22733	scaffold	yes	map
chr1	83317163	87397796	211	W	B73V4_ctg2172	1	4080634
chr1	87397797	87397896	212	U	100	contig	yes	map
chr1	87397897	90386389	213	W	B73V4_ctg2173	1	2988493
chr1	90386390	90386489	214	U	100	scaffold	yes	map
chr1	90386490	90877103	215	W	B73V4_ctg1566	1	490614
chr1	90877104	90886502	216	N	9399	scaffold	yes	map
chr1	90886503	91755114	217	W	B73V4_ctg1565	1	868612
chr1	91755115	91755789	218	N	675	scaffold	yes	map
chr1	91755790	93400340	219	W	B73V4_ctg918	1	1644551
chr1	93400341	93406934	220	W	B73V4_ctg275	1	6594
chr1	93406935	93564836	221	W	B73V4_ctg919	1	157902
chr1	93564837	93573291	222	N	8455	scaffold	yes	map
chr1	93573292	94153952	223	W	B73V4_ctg920	1	580661
chr1	94153953	94154052	224	U	100	scaffold	yes	map
chr1	94154053	96186029	225	W	B73V4_ctg921	1	2031977
chr1	96186030	96186129	226	U	100	scaffold	yes	map
chr1	96186130	97735565	227	W	B73V4_ctg2976	1	1549436
chr1	97735566	97735665	228	U	100	scaffold	yes	map
chr1	97735666	98978383	229	W	B73V4_ctg1426	1	1242718
chr1	98978384	98979476	230	N	1093	scaffold	yes	map
chr1	98979477	99038426	231	W	B73V4_ctg423	1	58950
chr1	99038427	99038526	232	U	100	scaffold	yes	map
chr1	99038527	100880878	233	W	B73V4_ctg2830	1	1842352
chr1	100880879	100880978	234	U	100	scaffold	yes	map
chr1	100880979	101484501	235	W	B73V4_ctg955	1	603523
chr1	101484502	101522419	236	N	37918	scaffold	yes	map
chr1	101522420	101597018	237	W	B73V4_ctg810	1	74599
chr1	101597019	101597118	238	U	100	scaffold	yes	map
chr1	101597119	103555905	239	W	B73V4_ctg809	1	1958787
chr1	103555906	103558626	240	N	2721	scaffold	yes	map
chr1	103558627	105733306	241	W	B73V4_ctg971	1	2174680
chr1	105733307	105734736	242	N	1430	scaffold	yes	map
chr1	105734737	110884077	243	W	B73V4_ctg1222	1	5149341
chr1	110884078	110884177	244	U	100	contig	yes	map
chr1	110884178	112000868	245	W	B73V4_ctg2199	1	1116691
chr1	112000869	112000968	246	U	100	contig	yes	map
chr1	112000969	112894296	247	W	B73V4_ctg2198	1	893328
chr1	112894297	112897684	248	N	3388	scaffold	yes	map
chr1	112897685	113580609	249	W	B73V4_ctg2285	1	682925
chr1	113580610	113582591	250	W	B73V4_ctg278	1	1982
chr1	113582592	114341691	251	W	B73V4_ctg2286	1	759100
chr1	114341692	114341791	252	U	100	scaffold	yes	map
chr1	114341792	114745134	253	W	B73V4_ctg2896	1	403343
chr1	114745135	114745234	254	U	100	scaffold	yes	map
chr1	114745235	115202403	255	W	B73V4_ctg2193	1	457169
chr1	115202404	115202503	256	U	100	contig	yes	map
chr1	115202504	116177457	257	W	B73V4_ctg563	1	974954
chr1	116177458	116178548	258	N	1091	scaffold	yes	map
chr1	116178549	116272354	259	W	B73V4_ctg562	1	93806
chr1	116272355	116272454	260	U	100	scaffold	yes	map
chr1	116272455	117050316	261	W	B73V4_ctg828	1	777862
chr1	117050317	117052021	262	N	1705	scaffold	yes	map
chr1	117052022	117958875	263	W	B73V4_ctg1427	1	906854
chr1	117958876	117961429	264	W	B73V4_ctg279	1	2554
chr1	117961430	118533370	265	W	B73V4_ctg1938	1	571941
chr1	118533371	118533470	266	U	100	scaffold	yes	map
chr1	118533471	118723842	267	W	B73V4_ctg2922	1	190372
chr1	118723843	118723942	268	U	100	scaffold	yes	map
chr1	118723943	119087798	269	W	B73V4_ctg979	1	363856
chr1	119087799	119091350	270	N	3552	scaffold	yes	map
chr1	119091351	120498140	271	W	B73V4_ctg1367	1	1406790
chr1	120498141	120502916	272	N	4776	scaffold	yes	map
chr1	120502917	123520404	273	W	B73V4_ctg1368	1	3017488
chr1	123520405	123520504	274	U	100	scaffold	yes	map
chr1	123520505	124144563	275	W	B73V4_ctg2901	1	624059
chr1	124144564	124145791	276	N	1228	scaffold	yes	map
chr1	124145792	124463279	277	W	B73V4_ctg1511	1	317488
chr1	124463280	124475899	278	N	12620	scaffold	yes	map
chr1	124475900	125292025	279	W	B73V4_ctg2216	1	816126
chr1	125292026	125297062	280	N	5037	scaffold	yes	map
chr1	125297063	125696539	281	W	B73V4_ctg2218	1	399477
chr1	125696540	125696639	282	U	100	scaffold	yes	map
chr1	125696640	125758823	283	W	B73V4_ctg2848	1	62184
chr1	125758824	125758923	284	U	100	scaffold	yes	map
chr1	125758924	125870198	285	W	B73V4_ctg732	1	111275
chr1	125870199	125898785	286	N	28587	scaffold	yes	map
chr1	125898786	126180751	287	W	B73V4_ctg1990	1	281966
chr1	126180752	126182793	288	W	B73V4_ctg280	1	2042
chr1	126182794	127181476	289	W	B73V4_ctg1989	1	998683
chr1	127181477	127181576	290	U	100	scaffold	yes	map
chr1	127181577	127733858	291	W	B73V4_ctg1988	1	552282
chr1	127733859	127755750	292	N	21892	scaffold	yes	map
chr1	127755751	128373074	293	W	B73V4_ctg1630	1	617324
chr1	128373075	128373174	294	U	100	scaffold	yes	map
chr1	128373175	128540513	295	W	B73V4_ctg2869	1	167339
chr1	128540514	128540613	296	U	100	scaffold	yes	map
chr1	128540614	129522851	297	W	B73V4_ctg2634	1	982238
chr1	129522852	129522951	298	U	100	scaffold	yes	map
chr1	129522952	130710022	299	W	B73V4_ctg445	1	1187071
chr1	130710023	130760588	300	N	50566	scaffold	yes	map
chr1	130760589	131551204	301	W	B73V4_ctg2143	1	790616
chr1	131551205	131554206	302	N	3002	scaffold	yes	map
chr1	131554207	131691956	303	W	B73V4_ctg1269	1	137750
chr1	131691957	131695885	304	N	3929	scaffold	yes	map
chr1	131695886	132056273	305	W	B73V4_ctg1268	1	360388
chr1	132056274	132056373	306	U	100	scaffold	yes	map
chr1	132056374	132761561	307	W	B73V4_ctg963	1	705188
chr1	132761562	132761661	308	U	100	scaffold	yes	map
chr1	132761662	132969668	309	W	B73V4_ctg2025	1	208007
chr1	132969669	132969768	310	U	100	scaffold	yes	map
chr1	132969769	134117916	311	W	B73V4_ctg2773	1	1148148
chr1	134117917	134205855	312	N	87939	scaffold	yes	map
chr1	134205856	134284808	313	W	B73V4_ctg2278	1	78953
chr1	134284809	134383714	314	N	98906	scaffold	yes	map
chr1	134383715	134735994	315	W	B73V4_ctg2513	1	352280
chr1	134735995	134736094	316	U	100	contig	yes	map
chr1	134736095	134915644	317	W	B73V4_ctg543	1	179550
chr1	134915645	134915744	318	U	100	scaffold	yes	map
chr1	134915745	135478559	319	W	B73V4_ctg544	1	562815
chr1	135478560	135482215	320	N	3656	scaffold	yes	map
chr1	135482216	135925703	321	W	B73V4_ctg545	1	443488
chr1	135925704	135925803	322	U	100	scaffold	yes	map
chr1	135925804	136431241	323	W	B73V4_ctg1695	1	505438
chr1	136431242	136506373	324	N	75132	scaffold	yes	map
chr1	136506374	136744272	325	W	B73V4_ctg2291	1	237899
chr1	136744273	136744372	326	U	100	scaffold	yes	map
chr1	136744373	137005002	327	W	B73V4_ctg2292	1	260630
chr1	137005003	137005102	328	U	100	contig	yes	map
chr1	137005103	137083186	329	W	B73V4_ctg2078	1	78084
chr1	137083187	137084583	330	W	B73V4_ctg281	1	1397
chr1	137084584	137189919	331	W	B73V4_ctg476	1	105336
chr1	137189920	137202993	332	W	B73V4_ctg282	1	13074
chr1	137202994	137304830	333	W	B73V4_ctg2454	1	101837
chr1	137304831	137312923	334	N	8093	scaffold	yes	map
chr1	137312924	138373356	335	W	B73V4_ctg909	1	1060433
chr1	138373357	138373456	336	U	100	scaffold	yes	map
chr1	138373457	138581622	337	W	B73V4_ctg1046	1	208166
chr1	138581623	138584322	338	N	2700	scaffold	yes	map
chr1	138584323	139768360	339	W	B73V4_ctg1045	1	1184038
chr1	139768361	139896437	340	N	128077	scaffold	yes	map
chr1	139896438	142318766	341	W	B73V4_ctg896	1	2422329
chr1	142318767	142318866	342	U	100	scaffold	yes	map
chr1	142318867	142558432	343	W	B73V4_ctg895	1	239566
chr1	142558433	142558532	344	U	100	scaffold	yes	map
chr1	142558533	143110755	345	W	B73V4_ctg1711	1	552223
chr1	143110756	143110855	346	U	100	scaffold	yes	map
chr1	143110856	143775401	347	W	B73V4_ctg2876	1	664546
chr1	143775402	143775501	348	U	100	scaffold	yes	map
chr1	143775502	144386940	349	W	B73V4_ctg1675	1	611439
chr1	144386941	144387040	350	U	100	scaffold	yes	map
chr1	144387041	144503066	351	W	B73V4_ctg2819	1	116026
chr1	144503067	144513879	352	N	10813	scaffold	yes	map
chr1	144513880	145416041	353	W	B73V4_ctg1674	1	902162
chr1	145416042	145416141	354	U	100	scaffold	yes	map
chr1	145416142	146539182	355	W	B73V4_ctg505	1	1123041
chr1	146539183	146539752	356	N	570	scaffold	yes	map
chr1	146539753	147397435	357	W	B73V4_ctg504	1	857683
chr1	147397436	147411201	358	N	13766	scaffold	yes	map
chr1	147411202	147761408	359	W	B73V4_ctg1329	1	350207
chr1	147761409	147761508	360	U	100	scaffold	yes	map
chr1	147761509	148373887	361	W	B73V4_ctg1328	1	612379
chr1	148373888	148373987	362	U	100	contig	yes	map
chr1	148373988	150827143	363	W	B73V4_ctg1667	1	2453156
chr1	150827144	150827243	364	U	100	scaffold	yes	map
chr1	150827244	150885800	365	W	B73V4_ctg1668	1	58557
chr1	150885801	150885900	366	U	100	scaffold	yes	map
chr1	150885901	151639639	367	W	B73V4_ctg2455	1	753739
chr1	151639640	151642875	368	N	3236	scaffold	yes	map
chr1	151642876	152178447	369	W	B73V4_ctg1284	1	535572
chr1	152178448	152182527	370	W	B73V4_ctg284	1	4080
chr1	152182528	152368018	371	W	B73V4_ctg1285	1	185491
chr1	152368019	152368550	372	N	532	scaffold	yes	map
chr1	152368551	152464961	373	W	B73V4_ctg1286	1	96411
chr1	152464962	152465061	374	U	100	scaffold	yes	map
chr1	152465062	153363256	375	W	B73V4_ctg1556	1	898195
chr1	153363257	153367027	376	N	3771	scaffold	yes	map
chr1	153367028	156999474	377	W	B73V4_ctg1555	1	3632447
chr1	156999475	156999574	378	U	100	scaffold	yes	map
chr1	156999575	157693385	379	W	B73V4_ctg760	1	693811
chr1	157693386	157693485	380	U	100	contig	yes	map
chr1	157693486	159546998	381	W	B73V4_ctg1225	1	1853513
chr1	159546999	159547098	382	U	100	contig	yes	map
chr1	159547099	160575597	383	W	B73V4_ctg1846	1	1028499
chr1	160575598	160578110	384	N	2513	scaffold	yes	map
chr1	160578111	160689860	385	W	B73V4_ctg1847	1	111750
chr1	160689861	160703268	386	N	13408	scaffold	yes	map
chr1	160703269	162516810	387	W	B73V4_ctg1848	1	1813542
chr1	162516811	162523387	388	W	B73V4_ctg285	1	6577
chr1	162523388	162630154	389	W	B73V4_ctg454	1	106767
chr1	162630155	162630254	390	U	100	scaffold	yes	map
chr1	162630255	163938845	391	W	B73V4_ctg455	1	1308591
chr1	163938846	163947710	392	N	8865	scaffold	yes	map
chr1	163947711	164310166	393	W	B73V4_ctg826	1	362456
chr1	164310167	164310266	394	U	100	scaffold	yes	map
chr1	164310267	165278109	395	W	B73V4_ctg1672	1	967843
chr1	165278110	165281660	396	N	3551	scaffold	yes	map
chr1	165281661	166238022	397	W	B73V4_ctg1673	1	956362
chr1	166238023	166238122	398	U	100	scaffold	yes	map
chr1	166238123	166482193	399	W	B73V4_ctg2200	1	244071
chr1	166482194	166482293	400	U	100	scaffold	yes	map
chr1	166482294	168839818	401	W	B73V4_ctg1995	1	2357525
chr1	168839819	168900021	402	N	60203	scaffold	yes	map
chr1	168900022	170506323	403	W	B73V4_ctg2605	1	1606302
chr1	170506324	170512025	404	N	5702	scaffold	yes	map
chr1	170512026	171887185	405	W	B73V4_ctg2606	1	1375160
chr1	171887186	171887285	406	U	100	scaffold	yes	map
chr1	171887286	172919512	407	W	B73V4_ctg456	1	1032227
chr1	172919513	172919612	408	U	100	scaffold	yes	map
chr1	172919613	173634493	409	W	B73V4_ctg3033	1	714881
chr1	173634494	173634593	410	U	100	scaffold	yes	map
chr1	173634594	175675409	411	W	B73V4_ctg1251	1	2040816
chr1	175675410	175679350	412	N	3941	scaffold	yes	map
chr1	175679351	176206010	413	W	B73V4_ctg1710	1	526660
chr1	176206011	176306223	414	N	100213	scaffold	yes	map
chr1	176306224	177637639	415	W	B73V4_ctg1709	1	1331416
chr1	177637640	177668403	416	N	30764	scaffold	yes	map
chr1	177668404	178186242	417	W	B73V4_ctg1549	1	517839
chr1	178186243	178190506	418	N	4264	scaffold	yes	map
chr1	178190507	178323214	419	W	B73V4_ctg2400	1	132708
chr1	178323215	178323314	420	U	100	scaffold	yes	map
chr1	178323315	178504284	421	W	B73V4_ctg3002	1	180970
chr1	178504285	178504384	422	U	100	scaffold	yes	map
chr1	178504385	178956833	423	W	B73V4_ctg480	1	452449
chr1	178956834	178959016	424	W	B73V4_ctg286	1	2183
chr1	178959017	180121265	425	W	B73V4_ctg479	1	1162249
chr1	180121266	180127114	426	W	B73V4_ctg287	1	5849
chr1	180127115	180983382	427	W	B73V4_ctg2178	1	856268
chr1	180983383	180990047	428	N	6665	scaffold	yes	map
chr1	180990048	181418793	429	W	B73V4_ctg2179	1	428746
chr1	181418794	181418893	430	U	100	scaffold	yes	map
chr1	181418894	181653101	431	W	B73V4_ctg2872	1	234208
chr1	181653102	181653812	432	N	711	scaffold	yes	map
chr1	181653813	183650596	433	W	B73V4_ctg1098	1	1996784
chr1	183650597	183650696	434	U	100	scaffold	yes	map
chr1	183650697	183749604	435	W	B73V4_ctg2774	1	98908
chr1	183749605	183749704	436	U	100	scaffold	yes	map
chr1	183749705	185246626	437	W	B73V4_ctg741	1	1496922
chr1	185246627	185250352	438	N	3726	scaffold	yes	map
chr1	185250353	185749750	439	W	B73V4_ctg740	1	499398
chr1	185749751	185749850	440	U	100	scaffold	yes	map
chr1	185749851	186353108	441	W	B73V4_ctg1625	1	603258
chr1	186353109	186353208	442	U	100	scaffold	yes	map
chr1	186353209	186977543	443	W	B73V4_ctg418	1	624335
chr1	186977544	186977643	444	U	100	scaffold	yes	map
chr1	186977644	187524068	445	W	B73V4_ctg2192	1	546425
chr1	187524069	187547819	446	N	23751	scaffold	yes	map
chr1	187547820	187918722	447	W	B73V4_ctg1811	1	370903
chr1	187918723	187918822	448	U	100	scaffold	yes	map
chr1	187918823	189223426	449	W	B73V4_ctg852	1	1304604
chr1	189223427	189230545	450	N	7119	scaffold	yes	map
chr1	189230546	189690065	451	W	B73V4_ctg851	1	459520
chr1	189690066	189693856	452	N	3791	scaffold	yes	map
chr1	189693857	190237487	453	W	B73V4_ctg850	1	543631
chr1	190237488	190239088	454	W	B73V4_ctg289	1	1601
chr1	190239089	191721568	455	W	B73V4_ctg2065	1	1482480
chr1	191721569	191721668	456	U	100	scaffold	yes	map
chr1	191721669	191937849	457	W	B73V4_ctg2325	1	216181
chr1	191937850	191937949	458	U	100	contig	yes	map
chr1	191937950	192405855	459	W	B73V4_ctg2085	1	467906
chr1	192405856	192412172	460	W	B73V4_ctg290	1	6317
chr1	192412173	192916618	461	W	B73V4_ctg2084	1	504446
chr1	192916619	192938285	462	N	21667	scaffold	yes	map
chr1	192938286	193102090	463	W	B73V4_ctg1310	1	163805
chr1	193102091	193169135	464	N	67045	scaffold	yes	map
chr1	193169136	194229507	465	W	B73V4_ctg1309	1	1060372
chr1	194229508	194229607	466	U	100	contig	yes	map
chr1	194229608	194398980	467	W	B73V4_ctg1308	1	169373
chr1	194398981	194405498	468	N	6518	scaffold	yes	map
chr1	194405499	197022126	469	W	B73V4_ctg949	1	2616628
chr1	197022127	197022226	470	U	100	contig	yes	map
chr1	197022227	197724290	471	W	B73V4_ctg1226	1	702064
chr1	197724291	197727652	472	N	3362	scaffold	yes	map
chr1	197727653	198164050	473	W	B73V4_ctg1227	1	436398
chr1	198164051	198164150	474	U	100	contig	yes	map
chr1	198164151	198407467	475	W	B73V4_ctg2883	1	243317
chr1	198407468	198407567	476	U	100	scaffold	yes	map
chr1	198407568	199566446	477	W	B73V4_ctg905	1	1158879
chr1	199566447	199566546	478	U	100	scaffold	yes	map
chr1	199566547	201591984	479	W	B73V4_ctg1614	1	2025438
chr1	201591985	201592084	480	U	100	contig	yes	map
chr1	201592085	201692073	481	W	B73V4_ctg1613	1	99989
chr1	201692074	201696996	482	N	4923	scaffold	yes	map
chr1	201696997	202394309	483	W	B73V4_ctg1612	1	697313
chr1	202394310	202396424	484	N	2115	scaffold	yes	map
chr1	202396425	202811769	485	W	B73V4_ctg2375	1	415345
chr1	202811770	202811869	486	U	100	scaffold	yes	map
chr1	202811870	203891107	487	W	B73V4_ctg2030	1	1079238
chr1	203891108	203898720	488	N	7613	scaffold	yes	map
chr1	203898721	204922874	489	W	B73V4_ctg2031	1	1024154
chr1	204922875	204922974	490	U	100	scaffold	yes	map
chr1	204922975	205488653	491	W	B73V4_ctg708	1	565679
chr1	205488654	205520509	492	N	31856	scaffold	yes	map
chr1	205520510	205894117	493	W	B73V4_ctg2750	1	373608
chr1	205894118	205894217	494	U	100	scaffold	yes	map
chr1	205894218	206694737	495	W	B73V4_ctg709	1	800520
chr1	206694738	206769473	496	N	74736	scaffold	yes	map
chr1	206769474	207878897	497	W	B73V4_ctg2288	1	1109424
chr1	207878898	207878997	498	U	100	scaffold	yes	map
chr1	207878998	209228523	499	W	B73V4_ctg2014	1	1349526
chr1	209228524	209230772	500	N	2249	scaffold	yes	map
chr1	209230773	210236040	501	W	B73V4_ctg2013	1	1005268
chr1	210236041	210239541	502	N	3501	scaffold	yes	map
chr1	210239542	211470892	503	W	B73V4_ctg1909	1	1231351
chr1	211470893	211473903	504	N	3011	scaffold	yes	map
chr1	211473904	211614691	505	W	B73V4_ctg1910	1	140788
chr1	211614692	211614791	506	U	100	scaffold	yes	map
chr1	211614792	212597959	507	W	B73V4_ctg2767	1	983168
chr1	212597960	212598059	508	U	100	scaffold	yes	map
chr1	212598060	212972060	509	W	B73V4_ctg2944	1	374001
chr1	212972061	212972942	510	N	882	scaffold	yes	map
chr1	212972943	213486391	511	W	B73V4_ctg489	1	513449
chr1	213486392	213486491	512	U	100	scaffold	yes	map
chr1	213486492	214350840	513	W	B73V4_ctg1040	1	864349
chr1	214350841	214364912	514	N	14072	scaffold	yes	map
chr1	214364913	216964222	515	W	B73V4_ctg2226	1	2599310
chr1	216964223	216964322	516	U	100	contig	yes	map
chr1	216964323	217552265	517	W	B73V4_ctg1136	1	587943
chr1	217552266	217552365	518	U	100	scaffold	yes	map
chr1	217552366	218404243	519	W	B73V4_ctg692	1	851878
chr1	218404244	218404343	520	U	100	scaffold	yes	map
chr1	218404344	218598617	521	W	B73V4_ctg2978	1	194274
chr1	218598618	218598717	522	U	100	scaffold	yes	map
chr1	218598718	221322040	523	W	B73V4_ctg2910	1	2723323
chr1	221322041	221324152	524	N	2112	scaffold	yes	map
chr1	221324153	221435461	525	W	B73V4_ctg1262	1	111309
chr1	221435462	221435561	526	U	100	scaffold	yes	map
chr1	221435562	222380092	527	W	B73V4_ctg533	1	944531
chr1	222380093	222380192	528	U	100	scaffold	yes	map
chr1	222380193	224481120	529	W	B73V4_ctg3019	1	2100928
chr1	224481121	224481220	530	U	100	scaffold	yes	map
chr1	224481221	225145216	531	W	B73V4_ctg1013	1	663996
chr1	225145217	225145316	532	U	100	contig	yes	map
chr1	225145317	225234323	533	W	B73V4_ctg676	1	89007
chr1	225234324	225234423	534	U	100	scaffold	yes	map
chr1	225234424	225441241	535	W	B73V4_ctg436	1	206818
chr1	225441242	225441341	536	U	100	scaffold	yes	map
chr1	225441342	226597685	537	W	B73V4_ctg1404	1	1156344
chr1	226597686	226754039	538	N	156354	scaffold	yes	map
chr1	226754040	227041874	539	W	B73V4_ctg1242	1	287835
chr1	227041875	227045639	540	N	3765	scaffold	yes	map
chr1	227045640	227750087	541	W	B73V4_ctg1243	1	704448
chr1	227750088	227758257	542	W	B73V4_ctg291	1	8170
chr1	227758258	230344282	543	W	B73V4_ctg1244	1	2586025
chr1	230344283	230345877	544	N	1595	scaffold	yes	map
chr1	230345878	231039525	545	W	B73V4_ctg1245	1	693648
chr1	231039526	231039625	546	U	100	scaffold	yes	map
chr1	231039626	232303112	547	W	B73V4_ctg2355	1	1263487
chr1	232303113	232319844	548	N	16732	scaffold	yes	map
chr1	232319845	232470566	549	W	B73V4_ctg675	1	150722
chr1	232470567	232470666	550	U	100	contig	yes	map
chr1	232470667	233370803	551	W	B73V4_ctg677	1	900137
chr1	233370804	233370903	552	U	100	scaffold	yes	map
chr1	233370904	235141862	553	W	B73V4_ctg2421	1	1770959
chr1	235141863	235141962	554	U	100	scaffold	yes	map
chr1	235141963	235821790	555	W	B73V4_ctg2593	1	679828
chr1	235821791	235821890	556	U	100	scaffold	yes	map
chr1	235821891	236664926	557	W	B73V4_ctg2592	1	843036
chr1	236664927	236666782	558	W	B73V4_ctg292	1	1856
chr1	236666783	237331345	559	W	B73V4_ctg2591	1	664563
chr1	237331346	237344439	560	N	13094	scaffold	yes	map
chr1	237344440	237541595	561	W	B73V4_ctg2590	1	197156
chr1	237541596	237542482	562	N	887	scaffold	yes	map
chr1	237542483	239092139	563	W	B73V4_ctg940	1	1549657
chr1	239092140	239098130	564	W	B73V4_ctg293	1	5991
chr1	239098131	240185935	565	W	B73V4_ctg2886	1	1087805
chr1	240185936	240186035	566	U	100	scaffold	yes	map
chr1	240186036	240811818	567	W	B73V4_ctg1830	1	625783
chr1	240811819	240821942	568	W	B73V4_ctg294	1	10124
chr1	240821943	241861299	569	W	B73V4_ctg1829	1	1039357
chr1	241861300	241861399	570	U	100	scaffold	yes	map
chr1	241861400	242586072	571	W	B73V4_ctg1828	1	724673
chr1	242586073	242685996	572	N	99924	scaffold	yes	map
chr1	242685997	243836773	573	W	B73V4_ctg1220	1	1150777
chr1	243836774	243836873	574	U	100	scaffold	yes	map
chr1	243836874	244658121	575	W	B73V4_ctg646	1	821248
chr1	244658122	244660838	576	N	2717	scaffold	yes	map
chr1	244660839	245598326	577	W	B73V4_ctg2689	1	937488
chr1	245598327	245598443	578	N	117	scaffold	yes	map
chr1	245598444	245886607	579	W	B73V4_ctg2690	1	288164
chr1	245886608	245887035	580	N	428	scaffold	yes	map
chr1	245887036	248374237	581	W	B73V4_ctg2691	1	2487202
chr1	248374238	248374337	582	U	100	scaffold	yes	map
chr1	248374338	248601296	583	W	B73V4_ctg2857	1	226959
chr1	248601297	248601396	584	U	100	contig	yes	map
chr1	248601397	249525697	585	W	B73V4_ctg2712	1	924301
chr1	249525698	249525797	586	U	100	scaffold	yes	map
chr1	249525798	250215866	587	W	B73V4_ctg3001	1	690069
chr1	250215867	250227043	588	N	11177	scaffold	yes	map
chr1	250227044	250635766	589	W	B73V4_ctg2353	1	408723
chr1	250635767	250935258	590	N	299492	scaffold	yes	map
chr1	250935259	250997311	591	W	B73V4_ctg1968	1	62053
chr1	250997312	251181496	592	N	184185	scaffold	yes	map
chr1	251181497	252711013	593	W	B73V4_ctg3066	1	1529517
chr1	252711014	252711113	594	U	100	scaffold	yes	map
chr1	252711114	253070972	595	W	B73V4_ctg1154	1	359859
chr1	253070973	253074185	596	N	3213	scaffold	yes	map
chr1	253074186	253853614	597	W	B73V4_ctg1155	1	779429
chr1	253853615	253853714	598	U	100	scaffold	yes	map
chr1	253853715	253985416	599	W	B73V4_ctg2217	1	131702
chr1	253985417	254115056	600	N	129640	scaffold	yes	map
chr1	254115057	254584229	601	W	B73V4_ctg2152	1	469173
chr1	254584230	254584329	602	U	100	scaffold	yes	map
chr1	254584330	254860028	603	W	B73V4_ctg1119	1	275699
chr1	254860029	254862790	604	N	2762	scaffold	yes	map
chr1	254862791	256136169	605	W	B73V4_ctg1120	1	1273379
chr1	256136170	256136269	606	U	100	scaffold	yes	map
chr1	256136270	256516457	607	W	B73V4_ctg1866	1	380188
chr1	256516458	256516557	608	U	100	scaffold	yes	map
chr1	256516558	256821083	609	W	B73V4_ctg2273	1	304526
chr1	256821084	256823429	610	W	B73V4_ctg295	1	2346
chr1	256823430	257719072	611	W	B73V4_ctg2272	1	895643
chr1	257719073	257719172	612	U	100	contig	yes	map
chr1	257719173	258013714	613	W	B73V4_ctg781	1	294542
chr1	258013715	258013814	614	U	100	scaffold	yes	map
chr1	258013815	258090810	615	W	B73V4_ctg2953	1	76996
chr1	258090811	258107666	616	N	16856	scaffold	yes	map
chr1	258107667	258805507	617	W	B73V4_ctg2043	1	697841
chr1	258805508	258805607	618	U	100	contig	yes	map
chr1	258805608	259023813	619	W	B73V4_ctg780	1	218206
chr1	259023814	259027487	620	N	3674	scaffold	yes	map
chr1	259027488	260898285	621	W	B73V4_ctg2044	1	1870798
chr1	260898286	260898385	622	U	100	contig	yes	map
chr1	260898386	261331162	623	W	B73V4_ctg2045	1	432777
chr1	261331163	261331262	624	U	100	scaffold	yes	map
chr1	261331263	262952005	625	W	B73V4_ctg2376	1	1620743
chr1	262952006	262952105	626	U	100	contig	yes	map
chr1	262952106	263107485	627	W	B73V4_ctg782	1	155380
chr1	263107486	263107585	628	U	100	scaffold	yes	map
chr1	263107586	263551270	629	W	B73V4_ctg3105	1	443685
chr1	263551271	263551370	630	U	100	contig	yes	map
chr1	263551371	263741479	631	W	B73V4_ctg1508	1	190109
chr1	263741480	263743762	632	N	2283	scaffold	yes	map
chr1	263743763	264415887	633	W	B73V4_ctg1507	1	672125
chr1	264415888	264418673	634	W	B73V4_ctg297	1	2786
chr1	264418674	264539876	635	W	B73V4_ctg1506	1	121203
chr1	264539877	264544033	636	N	4157	scaffold	yes	map
chr1	264544034	266321804	637	W	B73V4_ctg3057	1	1777771
chr1	266321805	266321904	638	U	100	scaffold	yes	map
chr1	266321905	266574418	639	W	B73V4_ctg2739	1	252514
chr1	266574419	266577222	640	N	2804	scaffold	yes	map
chr1	266577223	267082838	641	W	B73V4_ctg824	1	505616
chr1	267082839	267082938	642	U	100	scaffold	yes	map
chr1	267082939	267584443	643	W	B73V4_ctg825	1	501505
chr1	267584444	267584543	644	U	100	scaffold	yes	map
chr1	267584544	267684685	645	W	B73V4_ctg2909	1	100142
chr1	267684686	267684785	646	U	100	scaffold	yes	map
chr1	267684786	267745701	647	W	B73V4_ctg2080	1	60916
chr1	267745702	267745801	648	U	100	scaffold	yes	map
chr1	267745802	268043988	649	W	B73V4_ctg2271	1	298187
chr1	268043989	268044088	650	U	100	scaffold	yes	map
chr1	268044089	268852378	651	W	B73V4_ctg1956	1	808290
chr1	268852379	268916135	652	N	63757	scaffold	yes	map
chr1	268916136	269745837	653	W	B73V4_ctg478	1	829702
chr1	269745838	269758194	654	N	12357	scaffold	yes	map
chr1	269758195	269887513	655	W	B73V4_ctg477	1	129319
chr1	269887514	269890773	656	N	3260	scaffold	yes	map
chr1	269890774	270154536	657	W	B73V4_ctg765	1	263763
chr1	270154537	270162937	658	N	8401	scaffold	yes	map
chr1	270162938	273212813	659	W	B73V4_ctg764	1	3049876
chr1	273212814	273212913	660	U	100	scaffold	yes	map
chr1	273212914	274299503	661	W	B73V4_ctg763	1	1086590
chr1	274299504	274311439	662	W	B73V4_ctg298	1	11936
chr1	274311440	274503970	663	W	B73V4_ctg3007	1	192531
chr1	274503971	274537717	664	N	33747	scaffold	yes	map
chr1	274537718	274713386	665	W	B73V4_ctg3095	1	175669
chr1	274713387	274713486	666	U	100	contig	yes	map
chr1	274713487	275621599	667	W	B73V4_ctg494	1	908113
chr1	275621600	275621699	668	U	100	scaffold	yes	map
chr1	275621700	275796060	669	W	B73V4_ctg493	1	174361
chr1	275796061	275796160	670	U	100	contig	yes	map
chr1	275796161	277248120	671	W	B73V4_ctg492	1	1451960
chr1	277248121	277248220	672	U	100	scaffold	yes	map
chr1	277248221	277334843	673	W	B73V4_ctg2743	1	86623
chr1	277334844	277338467	674	N	3624	scaffold	yes	map
chr1	277338468	277720162	675	W	B73V4_ctg2744	1	381695
chr1	277720163	277720262	676	U	100	contig	yes	map
chr1	277720263	279131542	677	W	B73V4_ctg2745	1	1411280
chr1	279131543	279149210	678	N	17668	scaffold	yes	map
chr1	279149211	279269794	679	W	B73V4_ctg469	1	120584
chr1	279269795	279271912	680	N	2118	scaffold	yes	map
chr1	279271913	279443793	681	W	B73V4_ctg470	1	171881
chr1	279443794	279443893	682	U	100	scaffold	yes	map
chr1	279443894	279791902	683	W	B73V4_ctg1215	1	348009
chr1	279791903	279792002	684	U	100	scaffold	yes	map
chr1	279792003	280631720	685	W	B73V4_ctg2968	1	839718
chr1	280631721	280631820	686	U	100	scaffold	yes	map
chr1	280631821	280968352	687	W	B73V4_ctg2370	1	336532
chr1	280968353	280969183	688	N	831	scaffold	yes	map
chr1	280969184	281321738	689	W	B73V4_ctg2371	1	352555
chr1	281321739	281326322	690	N	4584	scaffold	yes	map
chr1	281326323	281548479	691	W	B73V4_ctg2206	1	222157
chr1	281548480	281548579	692	U	100	scaffold	yes	map
chr1	281548580	281884122	693	W	B73V4_ctg2280	1	335543
chr1	281884123	281959549	694	N	75427	scaffold	yes	map
chr1	281959550	282686537	695	W	B73V4_ctg2281	1	726988
chr1	282686538	282687016	696	N	479	scaffold	yes	map
chr1	282687017	282973602	697	W	B73V4_ctg2282	1	286586
chr1	282973603	282973702	698	U	100	scaffold	yes	map
chr1	282973703	283286834	699	W	B73V4_ctg2806	1	313132
chr1	283286835	283286934	700	U	100	scaffold	yes	map
chr1	283286935	286004543	701	W	B73V4_ctg2037	1	2717609
chr1	286004544	286015153	702	N	10610	scaffold	yes	map
chr1	286015154	286526824	703	W	B73V4_ctg2038	1	511671
chr1	286526825	286534866	704	N	8042	scaffold	yes	map
chr1	286534867	287398903	705	W	B73V4_ctg2039	1	864037
chr1	287398904	287404006	706	W	B73V4_ctg301	1	5103
chr1	287404007	288104059	707	W	B73V4_ctg2040	1	700053
chr1	288104060	288145459	708	N	41400	scaffold	yes	map
chr1	288145460	288428634	709	W	B73V4_ctg2734	1	283175
chr1	288428635	288429714	710	W	B73V4_ctg302	1	1080
chr1	288429715	288987756	711	W	B73V4_ctg3036	1	558042
chr1	288987757	288987856	712	U	100	scaffold	yes	map
chr1	288987857	289442511	713	W	B73V4_ctg1762	1	454655
chr1	289442512	289442611	714	U	100	scaffold	yes	map
chr1	289442612	289663883	715	W	B73V4_ctg1763	1	221272
chr1	289663884	289663983	716	U	100	scaffold	yes	map
chr1	289663984	290397287	717	W	B73V4_ctg808	1	733304
chr1	290397288	290397387	718	U	100	contig	yes	map
chr1	290397388	290563092	719	W	B73V4_ctg778	1	165705
chr1	290563093	290589437	720	N	26345	scaffold	yes	map
chr1	290589438	291563967	721	W	B73V4_ctg890	1	974530
chr1	291563968	291569314	722	N	5347	scaffold	yes	map
chr1	291569315	291895728	723	W	B73V4_ctg889	1	326414
chr1	291895729	291895828	724	U	100	scaffold	yes	map
chr1	291895829	291984143	725	W	B73V4_ctg2760	1	88315
chr1	291984144	291984243	726	U	100	scaffold	yes	map
chr1	291984244	292114818	727	W	B73V4_ctg1618	1	130575
chr1	292114819	292130146	728	N	15328	scaffold	yes	map
chr1	292130147	292885436	729	W	B73V4_ctg1057	1	755290
chr1	292885437	292885536	730	U	100	contig	yes	map
chr1	292885537	293367915	731	W	B73V4_ctg2460	1	482379
chr1	293367916	293368015	732	U	100	scaffold	yes	map
chr1	293368016	293448326	733	W	B73V4_ctg691	1	80311
chr1	293448327	293554237	734	N	105911	scaffold	yes	map
chr1	293554238	293655916	735	W	B73V4_ctg690	1	101679
chr1	293655917	293700395	736	N	44479	scaffold	yes	map
chr1	293700396	294250130	737	W	B73V4_ctg2032	1	549735
chr1	294250131	294265352	738	W	B73V4_ctg303	1	15222
chr1	294265353	294429545	739	W	B73V4_ctg1749	1	164193
chr1	294429546	294442386	740	N	12841	scaffold	yes	map
chr1	294442387	294586019	741	W	B73V4_ctg1795	1	143633
chr1	294586020	294590309	742	N	4290	scaffold	yes	map
chr1	294590310	295230791	743	W	B73V4_ctg1796	1	640482
chr1	295230792	295230891	744	U	100	scaffold	yes	map
chr1	295230892	295548112	745	W	B73V4_ctg3065	1	317221
chr1	295548113	295548212	746	U	100	scaffold	yes	map
chr1	295548213	296098298	747	W	B73V4_ctg1168	1	550086
chr1	296098299	296098398	748	U	100	scaffold	yes	map
chr1	296098399	296801611	749	W	B73V4_ctg1350	1	703213
chr1	296801612	296801711	750	U	100	scaffold	yes	map
chr1	296801712	297034470	751	W	B73V4_ctg1981	1	232759
chr1	297034471	297034570	752	U	100	contig	yes	map
chr1	297034571	299841549	753	W	B73V4_ctg1980	1	2806979
chr1	299841550	300031452	754	N	189903	scaffold	yes	map
chr1	300031453	300577440	755	W	B73V4_ctg1224	1	545988
chr1	300577441	300587660	756	N	10220	scaffold	yes	map
chr1	300587661	301452546	757	W	B73V4_ctg1223	1	864886
chr1	301452547	301455923	758	N	3377	scaffold	yes	map
chr1	301455924	301864668	759	W	B73V4_ctg1666	1	408745
chr1	301864669	301916580	760	N	51912	scaffold	yes	map
chr1	301916581	302160263	761	W	B73V4_ctg2701	1	243683
chr1	302160264	302170839	762	N	10576	scaffold	yes	map
chr1	302170840	302651391	763	W	B73V4_ctg2702	1	480552
chr1	302651392	302655955	764	N	4564	scaffold	yes	map
chr1	302655956	303750522	765	W	B73V4_ctg2703	1	1094567
chr1	303750523	303750527	766	N	5	scaffold	yes	map
chr1	303750528	305187431	767	W	B73V4_ctg2704	1	1436904
chr1	305187432	305187531	768	U	100	scaffold	yes	map
chr1	305187532	305832796	769	W	B73V4_ctg3086	1	645265
chr1	305832797	305832896	770	U	100	scaffold	yes	map
chr1	305832897	307041717	771	W	B73V4_ctg836	1	1208821
chr2	1	317349	1	W	B73V4_ctg1231	1	317349
chr2	317350	317449	2	U	100	scaffold	yes	map
chr2	317450	459286	3	W	B73V4_ctg1232	1	141837
chr2	459287	459386	4	U	100	contig	yes	map
chr2	459387	1108930	5	W	B73V4_ctg2917	1	649544
chr2	1108931	1109030	6	U	100	scaffold	yes	map
chr2	1109031	2357697	7	W	B73V4_ctg2225	1	1248667
chr2	2357698	2457125	8	N	99428	scaffold	yes	map
chr2	2457126	2728964	9	W	B73V4_ctg2224	1	271839
chr2	2728965	2729064	10	U	100	contig	yes	map
chr2	2729065	6007264	11	W	B73V4_ctg2223	1	3278200
chr2	6007265	6023739	12	N	16475	scaffold	yes	map
chr2	6023740	7896843	13	W	B73V4_ctg2222	1	1873104
chr2	7896844	8098751	14	N	201908	scaffold	yes	map
chr2	8098752	9926143	15	W	B73V4_ctg2221	1	1827392
chr2	9926144	9930873	16	N	4730	scaffold	yes	map
chr2	9930874	10194730	17	W	B73V4_ctg2220	1	263857
chr2	10194731	10194830	18	U	100	contig	yes	map
chr2	10194831	11072022	19	W	B73V4_ctg2766	1	877192
chr2	11072023	11072122	20	U	100	scaffold	yes	map
chr2	11072123	11393066	21	W	B73V4_ctg2159	1	320944
chr2	11393067	11393420	22	N	354	scaffold	yes	map
chr2	11393421	11499984	23	W	B73V4_ctg2158	1	106564
chr2	11499985	11519844	24	N	19860	scaffold	yes	map
chr2	11519845	11973497	25	W	B73V4_ctg2162	1	453653
chr2	11973498	11973597	26	U	100	scaffold	yes	map
chr2	11973598	12336994	27	W	B73V4_ctg3016	1	363397
chr2	12336995	12337094	28	U	100	scaffold	yes	map
chr2	12337095	12823969	29	W	B73V4_ctg1768	1	486875
chr2	12823970	12824069	30	U	100	contig	yes	map
chr2	12824070	13669812	31	W	B73V4_ctg1540	1	845743
chr2	13669813	13745115	32	N	75303	scaffold	yes	map
chr2	13745116	14750203	33	W	B73V4_ctg1541	1	1005088
chr2	14750204	14753032	34	W	B73V4_ctg312	1	2829
chr2	14753033	15175523	35	W	B73V4_ctg1542	1	422491
chr2	15175524	15175623	36	U	100	scaffold	yes	map
chr2	15175624	16128691	37	W	B73V4_ctg3020	1	953068
chr2	16128692	16128791	38	U	100	contig	yes	map
chr2	16128792	16209929	39	W	B73V4_ctg865	1	81138
chr2	16209930	16210029	40	U	100	contig	yes	map
chr2	16210030	19607741	41	W	B73V4_ctg2018	1	3397712
chr2	19607742	19699433	42	N	91692	scaffold	yes	map
chr2	19699434	20290473	43	W	B73V4_ctg1074	1	591040
chr2	20290474	20290573	44	U	100	scaffold	yes	map
chr2	20290574	20553506	45	W	B73V4_ctg805	1	262933
chr2	20553507	20553606	46	U	100	scaffold	yes	map
chr2	20553607	22017922	47	W	B73V4_ctg2778	1	1464316
chr2	22017923	22018022	48	U	100	scaffold	yes	map
chr2	22018023	27179152	49	W	B73V4_ctg3056	1	5161130
chr2	27179153	27179252	50	U	100	scaffold	yes	map
chr2	27179253	28129460	51	W	B73V4_ctg2584	1	950208
chr2	28129461	28132005	52	N	2545	scaffold	yes	map
chr2	28132006	28997422	53	W	B73V4_ctg2585	1	865417
chr2	28997423	28997522	54	U	100	contig	yes	map
chr2	28997523	29128718	55	W	B73V4_ctg2935	1	131196
chr2	29128719	29128818	56	U	100	scaffold	yes	map
chr2	29128819	29611282	57	W	B73V4_ctg2717	1	482464
chr2	29611283	29611382	58	U	100	scaffold	yes	map
chr2	29611383	30905281	59	W	B73V4_ctg2550	1	1293899
chr2	30905282	30905381	60	U	100	scaffold	yes	map
chr2	30905382	31567265	61	W	B73V4_ctg2549	1	661884
chr2	31567266	31578876	62	N	11611	scaffold	yes	map
chr2	31578877	32576040	63	W	B73V4_ctg1509	1	997164
chr2	32576041	32576140	64	U	100	scaffold	yes	map
chr2	32576141	34488835	65	W	B73V4_ctg2756	1	1912695
chr2	34488836	34488935	66	U	100	scaffold	yes	map
chr2	34488936	34732438	67	W	B73V4_ctg2338	1	243503
chr2	34732439	34732538	68	U	100	scaffold	yes	map
chr2	34732539	36367423	69	W	B73V4_ctg2236	1	1634885
chr2	36367424	36369877	70	N	2454	scaffold	yes	map
chr2	36369878	36911870	71	W	B73V4_ctg450	1	541993
chr2	36911871	36923973	72	N	12103	scaffold	yes	map
chr2	36923974	37776393	73	W	B73V4_ctg864	1	852420
chr2	37776394	37776493	74	U	100	scaffold	yes	map
chr2	37776494	38591827	75	W	B73V4_ctg834	1	815334
chr2	38591828	38622874	76	N	31047	scaffold	yes	map
chr2	38622875	39155586	77	W	B73V4_ctg835	1	532712
chr2	39155587	39159308	78	N	3722	scaffold	yes	map
chr2	39159309	40222875	79	W	B73V4_ctg837	1	1063567
chr2	40222876	40227121	80	N	4246	scaffold	yes	map
chr2	40227122	40322379	81	W	B73V4_ctg2392	1	95258
chr2	40322380	40325307	82	N	2928	scaffold	yes	map
chr2	40325308	41509635	83	W	B73V4_ctg2393	1	1184328
chr2	41509636	41509735	84	U	100	scaffold	yes	map
chr2	41509736	42336954	85	W	B73V4_ctg2394	1	827219
chr2	42336955	42343668	86	W	B73V4_ctg304	1	6714
chr2	42343669	42994468	87	W	B73V4_ctg2395	1	650800
chr2	42994469	42994568	88	U	100	scaffold	yes	map
chr2	42994569	43683586	89	W	B73V4_ctg1129	1	689018
chr2	43683587	43683686	90	U	100	scaffold	yes	map
chr2	43683687	44585262	91	W	B73V4_ctg1481	1	901576
chr2	44585263	44588486	92	N	3224	scaffold	yes	map
chr2	44588487	45065652	93	W	B73V4_ctg2001	1	477166
chr2	45065653	45065752	94	U	100	scaffold	yes	map
chr2	45065753	45657604	95	W	B73V4_ctg3098	1	591852
chr2	45657605	45657704	96	U	100	scaffold	yes	map
chr2	45657705	46952210	97	W	B73V4_ctg2578	1	1294506
chr2	46952211	46952310	98	U	100	scaffold	yes	map
chr2	46952311	47449882	99	W	B73V4_ctg2681	1	497572
chr2	47449883	47449982	100	U	100	scaffold	yes	map
chr2	47449983	47692841	101	W	B73V4_ctg2680	1	242859
chr2	47692842	47781934	102	N	89093	scaffold	yes	map
chr2	47781935	48013280	103	W	B73V4_ctg1359	1	231346
chr2	48013281	48014726	104	N	1446	scaffold	yes	map
chr2	48014727	51327400	105	W	B73V4_ctg1360	1	3312674
chr2	51327401	51331318	106	W	B73V4_ctg305	1	3918
chr2	51331319	51844926	107	W	B73V4_ctg1361	1	513608
chr2	51844927	51849665	108	N	4739	scaffold	yes	map
chr2	51849666	52167915	109	W	B73V4_ctg2369	1	318250
chr2	52167916	52168015	110	U	100	scaffold	yes	map
chr2	52168016	52734009	111	W	B73V4_ctg2335	1	565994
chr2	52734010	52783370	112	N	49361	scaffold	yes	map
chr2	52783371	53867774	113	W	B73V4_ctg698	1	1084404
chr2	53867775	53900882	114	N	33108	scaffold	yes	map
chr2	53900883	54936908	115	W	B73V4_ctg1413	1	1036026
chr2	54936909	54937008	116	U	100	contig	yes	map
chr2	54937009	55317094	117	W	B73V4_ctg997	1	380086
chr2	55317095	55318685	118	N	1591	scaffold	yes	map
chr2	55318686	55547242	119	W	B73V4_ctg998	1	228557
chr2	55547243	55547342	120	U	100	contig	yes	map
chr2	55547343	57237360	121	W	B73V4_ctg2755	1	1690018
chr2	57237361	57237460	122	U	100	scaffold	yes	map
chr2	57237461	58415066	123	W	B73V4_ctg1812	1	1177606
chr2	58415067	58415166	124	U	100	scaffold	yes	map
chr2	58415167	59068814	125	W	B73V4_ctg3037	1	653648
chr2	59068815	59068914	126	U	100	scaffold	yes	map
chr2	59068915	59188126	127	W	B73V4_ctg1794	1	119212
chr2	59188127	59188226	128	U	100	contig	yes	map
chr2	59188227	62268337	129	W	B73V4_ctg561	1	3080111
chr2	62268338	62268437	130	U	100	contig	yes	map
chr2	62268438	62494440	131	W	B73V4_ctg1694	1	226003
chr2	62494441	62494540	132	U	100	contig	yes	map
chr2	62494541	62575053	133	W	B73V4_ctg429	1	80513
chr2	62575054	62575153	134	U	100	contig	yes	map
chr2	62575154	63563166	135	W	B73V4_ctg1327	1	988013
chr2	63563167	63563266	136	U	100	scaffold	yes	map
chr2	63563267	65945268	137	W	B73V4_ctg2541	1	2382002
chr2	65945269	65945368	138	U	100	contig	yes	map
chr2	65945369	67313159	139	W	B73V4_ctg2540	1	1367791
chr2	67313160	67313259	140	U	100	scaffold	yes	map
chr2	67313260	67552941	141	W	B73V4_ctg2803	1	239682
chr2	67552942	67553041	142	U	100	scaffold	yes	map
chr2	67553042	68110381	143	W	B73V4_ctg1218	1	557340
chr2	68110382	68110481	144	U	100	scaffold	yes	map
chr2	68110482	69190972	145	W	B73V4_ctg1965	1	1080491
chr2	69190973	69191072	146	U	100	scaffold	yes	map
chr2	69191073	70867597	147	W	B73V4_ctg2098	1	1676525
chr2	70867598	70867697	148	U	100	scaffold	yes	map
chr2	70867698	71360290	149	W	B73V4_ctg2042	1	492593
chr2	71360291	71360390	150	U	100	contig	yes	map
chr2	71360391	72167786	151	W	B73V4_ctg1471	1	807396
chr2	72167787	72171710	152	N	3924	scaffold	yes	map
chr2	72171711	73358308	153	W	B73V4_ctg1097	1	1186598
chr2	73358309	73358408	154	U	100	scaffold	yes	map
chr2	73358409	73434842	155	W	B73V4_ctg1096	1	76434
chr2	73434843	73434942	156	U	100	contig	yes	map
chr2	73434943	74861304	157	W	B73V4_ctg3053	1	1426362
chr2	74861305	74867433	158	N	6129	scaffold	yes	map
chr2	74867434	75167836	159	W	B73V4_ctg1740	1	300403
chr2	75167837	75167936	160	U	100	contig	yes	map
chr2	75167937	75621735	161	W	B73V4_ctg1820	1	453799
chr2	75621736	75629127	162	N	7392	scaffold	yes	map
chr2	75629128	76347965	163	W	B73V4_ctg1821	1	718838
chr2	76347966	76365023	164	N	17058	scaffold	yes	map
chr2	76365024	76808594	165	W	B73V4_ctg1822	1	443571
chr2	76808595	76808694	166	U	100	contig	yes	map
chr2	76808695	77087315	167	W	B73V4_ctg988	1	278621
chr2	77087316	77087415	168	U	100	scaffold	yes	map
chr2	77087416	77907663	169	W	B73V4_ctg987	1	820248
chr2	77907664	77908081	170	N	418	scaffold	yes	map
chr2	77908082	78389017	171	W	B73V4_ctg1607	1	480936
chr2	78389018	78392084	172	N	3067	scaffold	yes	map
chr2	78392085	78488602	173	W	B73V4_ctg2163	1	96518
chr2	78488603	78496001	174	N	7399	scaffold	yes	map
chr2	78496002	78781473	175	W	B73V4_ctg737	1	285472
chr2	78781474	78782785	176	W	B73V4_ctg3123	1	1312
chr2	78782786	79851830	177	W	B73V4_ctg2201	1	1069045
chr2	79851831	79851930	178	U	100	scaffold	yes	map
chr2	79851931	79945995	179	W	B73V4_ctg3014	1	94065
chr2	79945996	79952957	180	W	B73V4_ctg306	1	6962
chr2	79952958	80051968	181	W	B73V4_ctg2277	1	99011
chr2	80051969	80052068	182	U	100	scaffold	yes	map
chr2	80052069	80181768	183	W	B73V4_ctg2276	1	129700
chr2	80181769	80223984	184	N	42216	scaffold	yes	map
chr2	80223985	81007927	185	W	B73V4_ctg1290	1	783943
chr2	81007928	81008851	186	N	924	scaffold	yes	map
chr2	81008852	81326508	187	W	B73V4_ctg1291	1	317657
chr2	81326509	81326608	188	U	100	scaffold	yes	map
chr2	81326609	82617519	189	W	B73V4_ctg1292	1	1290911
chr2	82617520	82617619	190	U	100	scaffold	yes	map
chr2	82617620	86021116	191	W	B73V4_ctg2888	1	3403497
chr2	86021117	86021805	192	N	689	scaffold	yes	map
chr2	86021806	87008504	193	W	B73V4_ctg1993	1	986699
chr2	87008505	87008604	194	U	100	contig	yes	map
chr2	87008605	87107363	195	W	B73V4_ctg2135	1	98759
chr2	87107364	87109549	196	W	B73V4_ctg307	1	2186
chr2	87109550	87550099	197	W	B73V4_ctg2136	1	440550
chr2	87550100	87550199	198	U	100	contig	yes	map
chr2	87550200	87924269	199	W	B73V4_ctg996	1	374070
chr2	87924270	87924369	200	U	100	scaffold	yes	map
chr2	87924370	88149054	201	W	B73V4_ctg422	1	224685
chr2	88149055	88149154	202	U	100	scaffold	yes	map
chr2	88149155	89912766	203	W	B73V4_ctg1444	1	1763612
chr2	89912767	89912866	204	U	100	scaffold	yes	map
chr2	89912867	90856109	205	W	B73V4_ctg1445	1	943243
chr2	90856110	90860159	206	N	4050	scaffold	yes	map
chr2	90860160	91001395	207	W	B73V4_ctg1446	1	141236
chr2	91001396	91001495	208	U	100	scaffold	yes	map
chr2	91001496	91380250	209	W	B73V4_ctg660	1	378755
chr2	91380251	91380350	210	U	100	scaffold	yes	map
chr2	91380351	92960757	211	W	B73V4_ctg2442	1	1580407
chr2	92960758	92960857	212	U	100	scaffold	yes	map
chr2	92960858	93060365	213	W	B73V4_ctg1015	1	99508
chr2	93060366	93067964	214	N	7599	scaffold	yes	map
chr2	93067965	93396544	215	W	B73V4_ctg2856	1	328580
chr2	93396545	93396644	216	U	100	scaffold	yes	map
chr2	93396645	95544767	217	W	B73V4_ctg2912	1	2148123
chr2	95544768	95581278	218	N	36511	scaffold	yes	map
chr2	95581279	95704142	219	W	B73V4_ctg1860	1	122864
chr2	95704143	95711882	220	N	7740	scaffold	yes	map
chr2	95711883	96115455	221	W	B73V4_ctg1861	1	403573
chr2	96115456	96235700	222	N	120245	scaffold	yes	map
chr2	96235701	96402311	223	W	B73V4_ctg2561	1	166611
chr2	96402312	96440351	224	N	38040	scaffold	yes	map
chr2	96440352	96515276	225	W	B73V4_ctg2560	1	74925
chr2	96515277	96515376	226	U	100	scaffold	yes	map
chr2	96515377	96727937	227	W	B73V4_ctg2559	1	212561
chr2	96727938	96746387	228	N	18450	scaffold	yes	map
chr2	96746388	96883253	229	W	B73V4_ctg2558	1	136866
chr2	96883254	97259912	230	N	376659	scaffold	yes	map
chr2	97259913	97492956	231	W	B73V4_ctg2527	1	233044
chr2	97492957	97578923	232	N	85967	scaffold	yes	map
chr2	97578924	97765129	233	W	B73V4_ctg2526	1	186206
chr2	97765130	97765229	234	U	100	contig	yes	map
chr2	97765230	100388424	235	W	B73V4_ctg2525	1	2623195
chr2	100388425	100388974	236	N	550	scaffold	yes	map
chr2	100388975	100919728	237	W	B73V4_ctg2524	1	530754
chr2	100919729	100919828	238	U	100	contig	yes	map
chr2	100919829	102125885	239	W	B73V4_ctg1145	1	1206057
chr2	102125886	102127394	240	N	1509	scaffold	yes	map
chr2	102127395	102273740	241	W	B73V4_ctg1144	1	146346
chr2	102273741	102273840	242	U	100	scaffold	yes	map
chr2	102273841	102365654	243	W	B73V4_ctg779	1	91814
chr2	102365655	102365754	244	U	100	scaffold	yes	map
chr2	102365755	103432462	245	W	B73V4_ctg2737	1	1066708
chr2	103432463	103439296	246	W	B73V4_ctg308	1	6834
chr2	103439297	104501865	247	W	B73V4_ctg1102	1	1062569
chr2	104501866	104506691	248	N	4826	scaffold	yes	map
chr2	104506692	105713601	249	W	B73V4_ctg1103	1	1206910
chr2	105713602	105717939	250	N	4338	scaffold	yes	map
chr2	105717940	107185626	251	W	B73V4_ctg2544	1	1467687
chr2	107185627	107195891	252	N	10265	scaffold	yes	map
chr2	107195892	107956743	253	W	B73V4_ctg2545	1	760852
chr2	107956744	107956843	254	U	100	scaffold	yes	map
chr2	107956844	108140645	255	W	B73V4_ctg2987	1	183802
chr2	108140646	108140745	256	U	100	scaffold	yes	map
chr2	108140746	108210972	257	W	B73V4_ctg1325	1	70227
chr2	108210973	108235974	258	N	25002	scaffold	yes	map
chr2	108235975	108464486	259	W	B73V4_ctg1203	1	228512
chr2	108464487	108488950	260	N	24464	scaffold	yes	map
chr2	108488951	108805148	261	W	B73V4_ctg1204	1	316198
chr2	108805149	108805248	262	U	100	scaffold	yes	map
chr2	108805249	109588109	263	W	B73V4_ctg2246	1	782861
chr2	109588110	109588209	264	U	100	scaffold	yes	map
chr2	109588210	110549466	265	W	B73V4_ctg2762	1	961257
chr2	110549467	110549566	266	U	100	scaffold	yes	map
chr2	110549567	112006928	267	W	B73V4_ctg1865	1	1457362
chr2	112006929	112007028	268	U	100	scaffold	yes	map
chr2	112007029	112241511	269	W	B73V4_ctg656	1	234483
chr2	112241512	112253900	270	N	12389	scaffold	yes	map
chr2	112253901	113995059	271	W	B73V4_ctg893	1	1741159
chr2	113995060	113995159	272	U	100	scaffold	yes	map
chr2	113995160	114156585	273	W	B73V4_ctg2829	1	161426
chr2	114156586	114156685	274	U	100	scaffold	yes	map
chr2	114156686	114298042	275	W	B73V4_ctg2430	1	141357
chr2	114298043	114298142	276	U	100	scaffold	yes	map
chr2	114298143	117953854	277	W	B73V4_ctg1027	1	3655712
chr2	117953855	117953954	278	U	100	scaffold	yes	map
chr2	117953955	118431211	279	W	B73V4_ctg2610	1	477257
chr2	118431212	118432249	280	N	1038	scaffold	yes	map
chr2	118432250	118922240	281	W	B73V4_ctg1420	1	489991
chr2	118922241	118926628	282	W	B73V4_ctg309	1	4388
chr2	118926629	120506181	283	W	B73V4_ctg2947	1	1579553
chr2	120506182	120506281	284	U	100	scaffold	yes	map
chr2	120506282	122609104	285	W	B73V4_ctg631	1	2102823
chr2	122609105	122609204	286	U	100	scaffold	yes	map
chr2	122609205	125041177	287	W	B73V4_ctg1536	1	2431973
chr2	125041178	125043520	288	N	2343	scaffold	yes	map
chr2	125043521	127399024	289	W	B73V4_ctg1535	1	2355504
chr2	127399025	127401664	290	W	B73V4_ctg310	1	2640
chr2	127401665	128035970	291	W	B73V4_ctg1534	1	634306
chr2	128035971	128041474	292	N	5504	scaffold	yes	map
chr2	128041475	129531697	293	W	B73V4_ctg1900	1	1490223
chr2	129531698	129531797	294	U	100	scaffold	yes	map
chr2	129531798	130479517	295	W	B73V4_ctg1608	1	947720
chr2	130479518	130492503	296	N	12986	scaffold	yes	map
chr2	130492504	130779076	297	W	B73V4_ctg2425	1	286573
chr2	130779077	130779176	298	U	100	scaffold	yes	map
chr2	130779177	131455767	299	W	B73V4_ctg3059	1	676591
chr2	131455768	131455867	300	U	100	scaffold	yes	map
chr2	131455868	132864437	301	W	B73V4_ctg2518	1	1408570
chr2	132864438	132866452	302	N	2015	scaffold	yes	map
chr2	132866453	133582588	303	W	B73V4_ctg2517	1	716136
chr2	133582589	133582688	304	U	100	scaffold	yes	map
chr2	133582689	134118455	305	W	B73V4_ctg2516	1	535767
chr2	134118456	134118703	306	N	248	scaffold	yes	map
chr2	134118704	135068294	307	W	B73V4_ctg2515	1	949591
chr2	135068295	135069304	308	N	1010	scaffold	yes	map
chr2	135069305	136045632	309	W	B73V4_ctg2893	1	976328
chr2	136045633	136045732	310	U	100	scaffold	yes	map
chr2	136045733	138589884	311	W	B73V4_ctg1256	1	2544152
chr2	138589885	138589984	312	U	100	scaffold	yes	map
chr2	138589985	139655426	313	W	B73V4_ctg1257	1	1065442
chr2	139655427	139655526	314	U	100	contig	yes	map
chr2	139655527	140136932	315	W	B73V4_ctg1567	1	481406
chr2	140136933	140173177	316	N	36245	scaffold	yes	map
chr2	140173178	142091415	317	W	B73V4_ctg2366	1	1918238
chr2	142091416	142127660	318	N	36245	scaffold	yes	map
chr2	142127661	143572133	319	W	B73V4_ctg807	1	1444473
chr2	143572134	143584177	320	N	12044	scaffold	yes	map
chr2	143584178	145154467	321	W	B73V4_ctg2881	1	1570290
chr2	145154468	145154567	322	U	100	scaffold	yes	map
chr2	145154568	146450172	323	W	B73V4_ctg1041	1	1295605
chr2	146450173	146450272	324	U	100	contig	yes	map
chr2	146450273	146612874	325	W	B73V4_ctg526	1	162602
chr2	146612875	146622867	326	W	B73V4_ctg311	1	9993
chr2	146622868	147741305	327	W	B73V4_ctg468	1	1118438
chr2	147741306	147741405	328	U	100	scaffold	yes	map
chr2	147741406	148897537	329	W	B73V4_ctg1246	1	1156132
chr2	148897538	148897637	330	U	100	scaffold	yes	map
chr2	148897638	149637251	331	W	B73V4_ctg1247	1	739614
chr2	149637252	149637351	332	U	100	scaffold	yes	map
chr2	149637352	149809460	333	W	B73V4_ctg3024	1	172109
chr2	149809461	149809560	334	U	100	contig	yes	map
chr2	149809561	150010362	335	W	B73V4_ctg2170	1	200802
chr2	150010363	150112485	336	N	102123	scaffold	yes	map
chr2	150112486	150720150	337	W	B73V4_ctg1110	1	607665
chr2	150720151	150723617	338	N	3467	scaffold	yes	map
chr2	150723618	151055394	339	W	B73V4_ctg1111	1	331777
chr2	151055395	151057708	340	N	2314	scaffold	yes	map
chr2	151057709	152324905	341	W	B73V4_ctg532	1	1267197
chr2	152324906	152325005	342	U	100	scaffold	yes	map
chr2	152325006	152550768	343	W	B73V4_ctg2009	1	225763
chr2	152550769	152562691	344	N	11923	scaffold	yes	map
chr2	152562692	152703246	345	W	B73V4_ctg2008	1	140555
chr2	152703247	152703731	346	N	485	scaffold	yes	map
chr2	152703732	153754565	347	W	B73V4_ctg2007	1	1050834
chr2	153754566	153754665	348	U	100	scaffold	yes	map
chr2	153754666	155993956	349	W	B73V4_ctg1720	1	2239291
chr2	155993957	155994056	350	U	100	scaffold	yes	map
chr2	155994057	156889530	351	W	B73V4_ctg1483	1	895474
chr2	156889531	156890959	352	N	1429	scaffold	yes	map
chr2	156890960	157365141	353	W	B73V4_ctg2207	1	474182
chr2	157365142	157397758	354	N	32617	scaffold	yes	map
chr2	157397759	157584257	355	W	B73V4_ctg1971	1	186499
chr2	157584258	157584357	356	U	100	scaffold	yes	map
chr2	157584358	157807899	357	W	B73V4_ctg2035	1	223542
chr2	157807900	157840769	358	N	32870	scaffold	yes	map
chr2	157840770	158264272	359	W	B73V4_ctg2186	1	423503
chr2	158264273	158266303	360	N	2031	scaffold	yes	map
chr2	158266304	158924927	361	W	B73V4_ctg2187	1	658624
chr2	158924928	158930559	362	N	5632	scaffold	yes	map
chr2	158930560	159368982	363	W	B73V4_ctg2188	1	438423
chr2	159368983	159369082	364	U	100	scaffold	yes	map
chr2	159369083	159515919	365	W	B73V4_ctg3118	1	146837
chr2	159515920	159516019	366	U	100	scaffold	yes	map
chr2	159516020	159902698	367	W	B73V4_ctg2068	1	386679
chr2	159902699	159902798	368	U	100	scaffold	yes	map
chr2	159902799	160357111	369	W	B73V4_ctg2118	1	454313
chr2	160357112	160404186	370	N	47075	scaffold	yes	map
chr2	160404187	161246016	371	W	B73V4_ctg2189	1	841830
chr2	161246017	161246116	372	U	100	scaffold	yes	map
chr2	161246117	161449805	373	W	B73V4_ctg1826	1	203689
chr2	161449806	161449905	374	U	100	contig	yes	map
chr2	161449906	163428541	375	W	B73V4_ctg1825	1	1978636
chr2	163428542	163437588	376	W	B73V4_ctg313	1	9047
chr2	163437589	164369679	377	W	B73V4_ctg2918	1	932091
chr2	164369680	164369779	378	U	100	contig	yes	map
chr2	164369780	165201443	379	W	B73V4_ctg1819	1	831664
chr2	165201444	165201543	380	U	100	scaffold	yes	map
chr2	165201544	166369669	381	W	B73V4_ctg2553	1	1168126
chr2	166369670	166370297	382	N	628	scaffold	yes	map
chr2	166370298	166911453	383	W	B73V4_ctg1114	1	541156
chr2	166911454	166918193	384	W	B73V4_ctg314	1	6740
chr2	166918194	167318575	385	W	B73V4_ctg2931	1	400382
chr2	167318576	167318675	386	U	100	scaffold	yes	map
chr2	167318676	167573260	387	W	B73V4_ctg1358	1	254585
chr2	167573261	167573360	388	U	100	scaffold	yes	map
chr2	167573361	167860110	389	W	B73V4_ctg1663	1	286750
chr2	167860111	167863968	390	N	3858	scaffold	yes	map
chr2	167863969	167969467	391	W	B73V4_ctg2927	1	105499
chr2	167969468	167969567	392	U	100	scaffold	yes	map
chr2	167969568	169331214	393	W	B73V4_ctg874	1	1361647
chr2	169331215	169331314	394	U	100	scaffold	yes	map
chr2	169331315	169923247	395	W	B73V4_ctg3087	1	591933
chr2	169923248	169923347	396	U	100	scaffold	yes	map
chr2	169923348	170077369	397	W	B73V4_ctg1917	1	154022
chr2	170077370	170078700	398	N	1331	scaffold	yes	map
chr2	170078701	170163957	399	W	B73V4_ctg934	1	85257
chr2	170163958	170164057	400	U	100	scaffold	yes	map
chr2	170164058	171370606	401	W	B73V4_ctg935	1	1206549
chr2	171370607	171412361	402	N	41755	scaffold	yes	map
chr2	171412362	172187370	403	W	B73V4_ctg936	1	775009
chr2	172187371	172192662	404	N	5292	scaffold	yes	map
chr2	172192663	172723913	405	W	B73V4_ctg937	1	531251
chr2	172723914	172731545	406	W	B73V4_ctg315	1	7632
chr2	172731546	175359539	407	W	B73V4_ctg1681	1	2627994
chr2	175359540	175359639	408	U	100	scaffold	yes	map
chr2	175359640	176088277	409	W	B73V4_ctg1682	1	728638
chr2	176088278	176104028	410	W	B73V4_ctg316	1	15751
chr2	176104029	176240966	411	W	B73V4_ctg634	1	136938
chr2	176240967	176304878	412	N	63912	scaffold	yes	map
chr2	176304879	176920517	413	W	B73V4_ctg2036	1	615639
chr2	176920518	176920617	414	U	100	contig	yes	map
chr2	176920618	178164878	415	W	B73V4_ctg1357	1	1244261
chr2	178164879	178174604	416	N	9726	scaffold	yes	map
chr2	178174605	178573694	417	W	B73V4_ctg2420	1	399090
chr2	178573695	178573794	418	U	100	scaffold	yes	map
chr2	178573795	179377040	419	W	B73V4_ctg2422	1	803246
chr2	179377041	179420373	420	N	43333	scaffold	yes	map
chr2	179420374	179592846	421	W	B73V4_ctg1644	1	172473
chr2	179592847	179636278	422	N	43432	scaffold	yes	map
chr2	179636279	179751956	423	W	B73V4_ctg1643	1	115678
chr2	179751957	179752056	424	U	100	scaffold	yes	map
chr2	179752057	179867731	425	W	B73V4_ctg3101	1	115675
chr2	179867732	179867831	426	U	100	scaffold	yes	map
chr2	179867832	179965398	427	W	B73V4_ctg1518	1	97567
chr2	179965399	179965498	428	U	100	scaffold	yes	map
chr2	179965499	180341398	429	W	B73V4_ctg3045	1	375900
chr2	180341399	180343473	430	N	2075	scaffold	yes	map
chr2	180343474	181493505	431	W	B73V4_ctg604	1	1150032
chr2	181493506	181493605	432	U	100	scaffold	yes	map
chr2	181493606	182007857	433	W	B73V4_ctg2477	1	514252
chr2	182007858	182007957	434	U	100	contig	yes	map
chr2	182007958	182320821	435	W	B73V4_ctg2476	1	312864
chr2	182320822	182321558	436	N	737	scaffold	yes	map
chr2	182321559	182464427	437	W	B73V4_ctg2836	1	142869
chr2	182464428	182464527	438	U	100	scaffold	yes	map
chr2	182464528	182537908	439	W	B73V4_ctg2853	1	73381
chr2	182537909	182538008	440	U	100	scaffold	yes	map
chr2	182538009	184076260	441	W	B73V4_ctg3063	1	1538252
chr2	184076261	184076360	442	U	100	scaffold	yes	map
chr2	184076361	184567881	443	W	B73V4_ctg1547	1	491521
chr2	184567882	184579869	444	N	11988	scaffold	yes	map
chr2	184579870	185367497	445	W	B73V4_ctg1756	1	787628
chr2	185367498	185367597	446	U	100	contig	yes	map
chr2	185367598	185520453	447	W	B73V4_ctg475	1	152856
chr2	185520454	185523649	448	N	3196	scaffold	yes	map
chr2	185523650	186014220	449	W	B73V4_ctg474	1	490571
chr2	186014221	186016948	450	N	2728	scaffold	yes	map
chr2	186016949	186088177	451	W	B73V4_ctg473	1	71229
chr2	186088178	186161705	452	N	73528	scaffold	yes	map
chr2	186161706	186323601	453	W	B73V4_ctg587	1	161896
chr2	186323602	186323701	454	U	100	scaffold	yes	map
chr2	186323702	186740261	455	W	B73V4_ctg1435	1	416560
chr2	186740262	186811267	456	N	71006	scaffold	yes	map
chr2	186811268	186903725	457	W	B73V4_ctg1642	1	92458
chr2	186903726	186903825	458	U	100	scaffold	yes	map
chr2	186903826	187487455	459	W	B73V4_ctg1692	1	583630
chr2	187487456	187487555	460	U	100	contig	yes	map
chr2	187487556	188045685	461	W	B73V4_ctg1693	1	558130
chr2	188045686	188045785	462	U	100	scaffold	yes	map
chr2	188045786	190208631	463	W	B73V4_ctg2429	1	2162846
chr2	190208632	190209139	464	N	508	scaffold	yes	map
chr2	190209140	191917112	465	W	B73V4_ctg2431	1	1707973
chr2	191917113	191917642	466	N	530	scaffold	yes	map
chr2	191917643	193590335	467	W	B73V4_ctg1472	1	1672693
chr2	193590336	193644358	468	N	54023	scaffold	yes	map
chr2	193644359	194634067	469	W	B73V4_ctg1626	1	989709
chr2	194634068	194634167	470	U	100	scaffold	yes	map
chr2	194634168	195018412	471	W	B73V4_ctg3075	1	384245
chr2	195018413	195018512	472	U	100	scaffold	yes	map
chr2	195018513	195350231	473	W	B73V4_ctg1939	1	331719
chr2	195350232	195358967	474	N	8736	scaffold	yes	map
chr2	195358968	195460014	475	W	B73V4_ctg1764	1	101047
chr2	195460015	195460114	476	U	100	contig	yes	map
chr2	195460115	196059238	477	W	B73V4_ctg2992	1	599124
chr2	196059239	196110730	478	N	51492	scaffold	yes	map
chr2	196110731	196467048	479	W	B73V4_ctg655	1	356318
chr2	196467049	196467148	480	U	100	contig	yes	map
chr2	196467149	197404029	481	W	B73V4_ctg579	1	936881
chr2	197404030	197407145	482	N	3116	scaffold	yes	map
chr2	197407146	198216573	483	W	B73V4_ctg580	1	809428
chr2	198216574	198216673	484	U	100	scaffold	yes	map
chr2	198216674	199019815	485	W	B73V4_ctg581	1	803142
chr2	199019816	199020284	486	N	469	scaffold	yes	map
chr2	199020285	199289202	487	W	B73V4_ctg2470	1	268918
chr2	199289203	199289302	488	U	100	scaffold	yes	map
chr2	199289303	199367672	489	W	B73V4_ctg2469	1	78370
chr2	199367673	199381803	490	N	14131	scaffold	yes	map
chr2	199381804	201166965	491	W	B73V4_ctg2468	1	1785162
chr2	201166966	201241944	492	N	74979	scaffold	yes	map
chr2	201241945	202138221	493	W	B73V4_ctg2950	1	896277
chr2	202138222	202138321	494	U	100	scaffold	yes	map
chr2	202138322	202541513	495	W	B73V4_ctg2315	1	403192
chr2	202541514	202541613	496	U	100	scaffold	yes	map
chr2	202541614	202957180	497	W	B73V4_ctg792	1	415567
chr2	202957181	202957280	498	U	100	contig	yes	map
chr2	202957281	203085607	499	W	B73V4_ctg1213	1	128327
chr2	203085608	203085707	500	U	100	scaffold	yes	map
chr2	203085708	204073168	501	W	B73V4_ctg2980	1	987461
chr2	204073169	204073268	502	U	100	contig	yes	map
chr2	204073269	204265620	503	W	B73V4_ctg564	1	192352
chr2	204265621	204265720	504	U	100	scaffold	yes	map
chr2	204265721	204392855	505	W	B73V4_ctg841	1	127135
chr2	204392856	204393805	506	N	950	scaffold	yes	map
chr2	204393806	204676187	507	W	B73V4_ctg842	1	282382
chr2	204676188	204678827	508	N	2640	scaffold	yes	map
chr2	204678828	205145439	509	W	B73V4_ctg1362	1	466612
chr2	205145440	205157491	510	W	B73V4_ctg317	1	12052
chr2	205157492	205781395	511	W	B73V4_ctg499	1	623904
chr2	205781396	205834705	512	N	53310	scaffold	yes	map
chr2	205834706	206659923	513	W	B73V4_ctg498	1	825218
chr2	206659924	206667549	514	N	7626	scaffold	yes	map
chr2	206667550	206744124	515	W	B73V4_ctg772	1	76575
chr2	206744125	206755315	516	N	11191	scaffold	yes	map
chr2	206755316	206830328	517	W	B73V4_ctg771	1	75013
chr2	206830329	206832792	518	N	2464	scaffold	yes	map
chr2	206832793	207251100	519	W	B73V4_ctg770	1	418308
chr2	207251101	207251200	520	U	100	scaffold	yes	map
chr2	207251201	208116669	521	W	B73V4_ctg490	1	865469
chr2	208116670	208121369	522	N	4700	scaffold	yes	map
chr2	208121370	209058795	523	W	B73V4_ctg491	1	937426
chr2	209058796	209058895	524	U	100	scaffold	yes	map
chr2	209058896	209450976	525	W	B73V4_ctg1317	1	392081
chr2	209450977	209466089	526	N	15113	scaffold	yes	map
chr2	209466090	210376110	527	W	B73V4_ctg2416	1	910021
chr2	210376111	210382069	528	N	5959	scaffold	yes	map
chr2	210382070	210821938	529	W	B73V4_ctg2417	1	439869
chr2	210821939	210822038	530	U	100	scaffold	yes	map
chr2	210822039	211184904	531	W	B73V4_ctg2615	1	362866
chr2	211184905	211187297	532	N	2393	scaffold	yes	map
chr2	211187298	211943253	533	W	B73V4_ctg2614	1	755956
chr2	211943254	211964893	534	N	21640	scaffold	yes	map
chr2	211964894	212102480	535	W	B73V4_ctg1773	1	137587
chr2	212102481	212131267	536	N	28787	scaffold	yes	map
chr2	212131268	212231491	537	W	B73V4_ctg1132	1	100224
chr2	212231492	212244399	538	N	12908	scaffold	yes	map
chr2	212244400	212494553	539	W	B73V4_ctg1131	1	250154
chr2	212494554	212494653	540	U	100	scaffold	yes	map
chr2	212494654	214169975	541	W	B73V4_ctg1056	1	1675322
chr2	214169976	214174184	542	N	4209	scaffold	yes	map
chr2	214174185	214403713	543	W	B73V4_ctg1055	1	229529
chr2	214403714	214403813	544	U	100	scaffold	yes	map
chr2	214403814	216543549	545	W	B73V4_ctg1571	1	2139736
chr2	216543550	216550702	546	N	7153	scaffold	yes	map
chr2	216550703	218080498	547	W	B73V4_ctg1500	1	1529796
chr2	218080499	218087897	548	N	7399	scaffold	yes	map
chr2	218087898	218798929	549	W	B73V4_ctg1501	1	711032
chr2	218798930	218892992	550	N	94063	scaffold	yes	map
chr2	218892993	219490357	551	W	B73V4_ctg2705	1	597365
chr2	219490358	219543390	552	N	53033	scaffold	yes	map
chr2	219543391	221621219	553	W	B73V4_ctg2471	1	2077829
chr2	221621220	221640895	554	N	19676	scaffold	yes	map
chr2	221640896	222061053	555	W	B73V4_ctg2472	1	420158
chr2	222061054	222061153	556	U	100	scaffold	yes	map
chr2	222061154	222503620	557	W	B73V4_ctg1398	1	442467
chr2	222503621	222504113	558	N	493	scaffold	yes	map
chr2	222504114	223170307	559	W	B73V4_ctg1397	1	666194
chr2	223170308	223170642	560	N	335	scaffold	yes	map
chr2	223170643	223435430	561	W	B73V4_ctg1833	1	264788
chr2	223435431	223438351	562	N	2921	scaffold	yes	map
chr2	223438352	223563447	563	W	B73V4_ctg1834	1	125096
chr2	223563448	223563547	564	U	100	contig	yes	map
chr2	223563548	224230932	565	W	B73V4_ctg1835	1	667385
chr2	224230933	224233730	566	N	2798	scaffold	yes	map
chr2	224233731	225173530	567	W	B73V4_ctg1836	1	939800
chr2	225173531	225176973	568	N	3443	scaffold	yes	map
chr2	225176974	226626022	569	W	B73V4_ctg1837	1	1449049
chr2	226626023	226677613	570	N	51591	scaffold	yes	map
chr2	226677614	227653699	571	W	B73V4_ctg1838	1	976086
chr2	227653700	227653799	572	U	100	contig	yes	map
chr2	227653800	227729759	573	W	B73V4_ctg1449	1	75960
chr2	227729760	227729859	574	U	100	contig	yes	map
chr2	227729860	228910910	575	W	B73V4_ctg1450	1	1181051
chr2	228910911	228911010	576	U	100	scaffold	yes	map
chr2	228911011	231079394	577	W	B73V4_ctg2808	1	2168384
chr2	231079395	231079494	578	U	100	scaffold	yes	map
chr2	231079495	231661648	579	W	B73V4_ctg2439	1	582154
chr2	231661649	231661748	580	U	100	scaffold	yes	map
chr2	231661749	231841929	581	W	B73V4_ctg2579	1	180181
chr2	231841930	231844147	582	W	B73V4_ctg318	1	2218
chr2	231844148	232224529	583	W	B73V4_ctg2885	1	380382
chr2	232224530	232224629	584	U	100	scaffold	yes	map
chr2	232224630	234057428	585	W	B73V4_ctg1915	1	1832799
chr2	234057429	234146873	586	N	89445	scaffold	yes	map
chr2	234146874	234355568	587	W	B73V4_ctg1872	1	208695
chr2	234355569	234366555	588	N	10987	scaffold	yes	map
chr2	234366556	234452522	589	W	B73V4_ctg2502	1	85967
chr2	234452523	234501293	590	N	48771	scaffold	yes	map
chr2	234501294	234997489	591	W	B73V4_ctg2503	1	496196
chr2	234997490	235130945	592	N	133456	scaffold	yes	map
chr2	235130946	235204863	593	W	B73V4_ctg1683	1	73918
chr2	235204864	235204963	594	U	100	scaffold	yes	map
chr2	235204964	235671500	595	W	B73V4_ctg2822	1	466537
chr2	235671501	235700550	596	N	29050	scaffold	yes	map
chr2	235700551	236661329	597	W	B73V4_ctg1384	1	960779
chr2	236661330	236661429	598	U	100	contig	yes	map
chr2	236661430	237204327	599	W	B73V4_ctg1385	1	542898
chr2	237204328	237204427	600	U	100	scaffold	yes	map
chr2	237204428	237907025	601	W	B73V4_ctg1386	1	702598
chr2	237907026	237907125	602	U	100	contig	yes	map
chr2	237907126	237965772	603	W	B73V4_ctg1387	1	58647
chr2	237965773	237965872	604	U	100	scaffold	yes	map
chr2	237965873	240097313	605	W	B73V4_ctg2475	1	2131441
chr2	240097314	240097413	606	U	100	contig	yes	map
chr2	240097414	241240103	607	W	B73V4_ctg908	1	1142690
chr2	241240104	241240203	608	U	100	contig	yes	map
chr2	241240204	241334384	609	W	B73V4_ctg428	1	94181
chr2	241334385	241334484	610	U	100	contig	yes	map
chr2	241334485	242012814	611	W	B73V4_ctg2081	1	678330
chr2	242012815	242012914	612	U	100	contig	yes	map
chr2	242012915	242310191	613	W	B73V4_ctg2247	1	297277
chr2	242310192	242321424	614	W	B73V4_ctg319	1	11233
chr2	242321425	242537011	615	W	B73V4_ctg1205	1	215587
chr2	242537012	242634450	616	N	97439	scaffold	yes	map
chr2	242634451	243236060	617	W	B73V4_ctg906	1	601610
chr2	243236061	243236160	618	U	100	scaffold	yes	map
chr2	243236161	243942476	619	W	B73V4_ctg907	1	706316
chr3	1	1107871	1	W	B73V4_ctg2832	1	1107871
chr3	1107872	1107971	2	U	100	scaffold	yes	map
chr3	1107972	2234219	3	W	B73V4_ctg743	1	1126248
chr3	2234220	2234319	4	U	100	contig	yes	map
chr3	2234320	2584691	5	W	B73V4_ctg742	1	350372
chr3	2584692	2586252	6	W	B73V4_ctg329	1	1561
chr3	2586253	3199474	7	W	B73V4_ctg2955	1	613222
chr3	3199475	3203147	8	W	B73V4_ctg334	1	3673
chr3	3203148	4287053	9	W	B73V4_ctg2086	1	1083906
chr3	4287054	4288427	10	N	1374	scaffold	yes	map
chr3	4288428	4379660	11	W	B73V4_ctg3078	1	91233
chr3	4379661	4379760	12	U	100	scaffold	yes	map
chr3	4379761	4532514	13	W	B73V4_ctg1704	1	152754
chr3	4532515	4533567	14	N	1053	scaffold	yes	map
chr3	4533568	5417137	15	W	B73V4_ctg2826	1	883570
chr3	5417138	5417237	16	U	100	scaffold	yes	map
chr3	5417238	6033877	17	W	B73V4_ctg2907	1	616640
chr3	6033878	6072273	18	N	38396	scaffold	yes	map
chr3	6072274	6154232	19	W	B73V4_ctg679	1	81959
chr3	6154233	6162903	20	N	8671	scaffold	yes	map
chr3	6162904	6417180	21	W	B73V4_ctg2073	1	254277
chr3	6417181	6469217	22	N	52037	scaffold	yes	map
chr3	6469218	6727386	23	W	B73V4_ctg2358	1	258169
chr3	6727387	6734116	24	W	B73V4_ctg3124	1	6730
chr3	6734117	7471894	25	W	B73V4_ctg2757	1	737778
chr3	7471895	7478565	26	N	6671	scaffold	yes	map
chr3	7478566	7760860	27	W	B73V4_ctg443	1	282295
chr3	7760861	7760960	28	U	100	scaffold	yes	map
chr3	7760961	7880934	29	W	B73V4_ctg1676	1	119974
chr3	7880935	7881034	30	U	100	scaffold	yes	map
chr3	7881035	7959379	31	W	B73V4_ctg1425	1	78345
chr3	7959380	7959479	32	U	100	scaffold	yes	map
chr3	7959480	8065502	33	W	B73V4_ctg1424	1	106023
chr3	8065503	8065602	34	U	100	scaffold	yes	map
chr3	8065603	8754965	35	W	B73V4_ctg3011	1	689363
chr3	8754966	8755065	36	U	100	scaffold	yes	map
chr3	8755066	10030223	37	W	B73V4_ctg2015	1	1275158
chr3	10030224	10030323	38	U	100	scaffold	yes	map
chr3	10030324	10476774	39	W	B73V4_ctg1068	1	446451
chr3	10476775	10480504	40	N	3730	scaffold	yes	map
chr3	10480505	10920523	41	W	B73V4_ctg1069	1	440019
chr3	10920524	10925121	42	N	4598	scaffold	yes	map
chr3	10925122	12738067	43	W	B73V4_ctg1070	1	1812946
chr3	12738068	12739882	44	N	1815	scaffold	yes	map
chr3	12739883	14776655	45	W	B73V4_ctg1071	1	2036773
chr3	14776656	14777321	46	N	666	scaffold	yes	map
chr3	14777322	14948904	47	W	B73V4_ctg944	1	171583
chr3	14948905	14956082	48	N	7178	scaffold	yes	map
chr3	14956083	15638824	49	W	B73V4_ctg945	1	682742
chr3	15638825	15639378	50	N	554	scaffold	yes	map
chr3	15639379	16990066	51	W	B73V4_ctg946	1	1350688
chr3	16990067	17003656	52	N	13590	scaffold	yes	map
chr3	17003657	17064813	53	W	B73V4_ctg1725	1	61157
chr3	17064814	17064913	54	U	100	scaffold	yes	map
chr3	17064914	17415333	55	W	B73V4_ctg1726	1	350420
chr3	17415334	17415433	56	U	100	contig	yes	map
chr3	17415434	18511902	57	W	B73V4_ctg1748	1	1096469
chr3	18511903	18512002	58	U	100	scaffold	yes	map
chr3	18512003	18676252	59	W	B73V4_ctg1771	1	164250
chr3	18676253	18676352	60	U	100	scaffold	yes	map
chr3	18676353	20976781	61	W	B73V4_ctg1770	1	2300429
chr3	20976782	20976881	62	U	100	scaffold	yes	map
chr3	20976882	21143769	63	W	B73V4_ctg803	1	166888
chr3	21143770	21143869	64	U	100	scaffold	yes	map
chr3	21143870	21247912	65	W	B73V4_ctg1660	1	104043
chr3	21247913	21252022	66	N	4110	scaffold	yes	map
chr3	21252023	21675418	67	W	B73V4_ctg1595	1	423396
chr3	21675419	21675518	68	U	100	scaffold	yes	map
chr3	21675519	21937659	69	W	B73V4_ctg1596	1	262141
chr3	21937660	21937759	70	U	100	contig	yes	map
chr3	21937760	23141521	71	W	B73V4_ctg1597	1	1203762
chr3	23141522	23146501	72	N	4980	scaffold	yes	map
chr3	23146502	24046776	73	W	B73V4_ctg1598	1	900275
chr3	24046777	24054552	74	N	7776	scaffold	yes	map
chr3	24054553	24436523	75	W	B73V4_ctg2467	1	381971
chr3	24436524	24436623	76	U	100	contig	yes	map
chr3	24436624	24522566	77	W	B73V4_ctg465	1	85943
chr3	24522567	24523290	78	N	724	scaffold	yes	map
chr3	24523291	26223386	79	W	B73V4_ctg466	1	1700096
chr3	26223387	26223486	80	U	100	scaffold	yes	map
chr3	26223487	26798886	81	W	B73V4_ctg678	1	575400
chr3	26798887	26824300	82	N	25414	scaffold	yes	map
chr3	26824301	26978955	83	W	B73V4_ctg1389	1	154655
chr3	26978956	26984737	84	W	B73V4_ctg320	1	5782
chr3	26984738	27084500	85	W	B73V4_ctg903	1	99763
chr3	27084501	27084600	86	U	100	scaffold	yes	map
chr3	27084601	27154426	87	W	B73V4_ctg2919	1	69826
chr3	27154427	27154526	88	U	100	scaffold	yes	map
chr3	27154527	27669760	89	W	B73V4_ctg2923	1	515234
chr3	27669761	27669860	90	U	100	contig	yes	map
chr3	27669861	27729957	91	W	B73V4_ctg3108	1	60097
chr3	27729958	27730057	92	U	100	contig	yes	map
chr3	27730058	28596376	93	W	B73V4_ctg1343	1	866319
chr3	28596377	28604395	94	N	8019	scaffold	yes	map
chr3	28604396	29520519	95	W	B73V4_ctg1344	1	916124
chr3	29520520	29547115	96	N	26596	scaffold	yes	map
chr3	29547116	30728672	97	W	B73V4_ctg922	1	1181557
chr3	30728673	30735161	98	N	6489	scaffold	yes	map
chr3	30735162	31230422	99	W	B73V4_ctg923	1	495261
chr3	31230423	31230522	100	U	100	contig	yes	map
chr3	31230523	33954242	101	W	B73V4_ctg3013	1	2723720
chr3	33954243	33954342	102	U	100	scaffold	yes	map
chr3	33954343	34170901	103	W	B73V4_ctg1705	1	216559
chr3	34170902	34171001	104	U	100	contig	yes	map
chr3	34171002	34612034	105	W	B73V4_ctg2102	1	441033
chr3	34612035	34619294	106	N	7260	scaffold	yes	map
chr3	34619295	34768372	107	W	B73V4_ctg2104	1	149078
chr3	34768373	34773133	108	N	4761	scaffold	yes	map
chr3	34773134	37460733	109	W	B73V4_ctg2105	1	2687600
chr3	37460734	37460833	110	U	100	scaffold	yes	map
chr3	37460834	38992895	111	W	B73V4_ctg1043	1	1532062
chr3	38992896	38995778	112	N	2883	scaffold	yes	map
chr3	38995779	39800557	113	W	B73V4_ctg1042	1	804779
chr3	39800558	39803497	114	N	2940	scaffold	yes	map
chr3	39803498	42062953	115	W	B73V4_ctg1440	1	2259456
chr3	42062954	42063053	116	U	100	scaffold	yes	map
chr3	42063054	42606749	117	W	B73V4_ctg721	1	543696
chr3	42606750	42610698	118	W	B73V4_ctg321	1	3949
chr3	42610699	43475215	119	W	B73V4_ctg722	1	864517
chr3	43475216	43475315	120	U	100	scaffold	yes	map
chr3	43475316	44411032	121	W	B73V4_ctg1477	1	935717
chr3	44411033	44474095	122	N	63063	scaffold	yes	map
chr3	44474096	45195360	123	W	B73V4_ctg1478	1	721265
chr3	45195361	45195460	124	U	100	scaffold	yes	map
chr3	45195461	45791700	125	W	B73V4_ctg2874	1	596240
chr3	45791701	45791800	126	U	100	scaffold	yes	map
chr3	45791801	46412868	127	W	B73V4_ctg3017	1	621068
chr3	46412869	46431776	128	N	18908	scaffold	yes	map
chr3	46431777	46650176	129	W	B73V4_ctg3051	1	218400
chr3	46650177	46650276	130	U	100	scaffold	yes	map
chr3	46650277	48870003	131	W	B73V4_ctg630	1	2219727
chr3	48870004	48876188	132	N	6185	scaffold	yes	map
chr3	48876189	49465484	133	W	B73V4_ctg629	1	589296
chr3	49465485	49465584	134	U	100	scaffold	yes	map
chr3	49465585	50663796	135	W	B73V4_ctg2967	1	1198212
chr3	50663797	50704036	136	N	40240	scaffold	yes	map
chr3	50704037	50944048	137	W	B73V4_ctg693	1	240012
chr3	50944049	50950652	138	N	6604	scaffold	yes	map
chr3	50950653	51077462	139	W	B73V4_ctg917	1	126810
chr3	51077463	51092818	140	N	15356	scaffold	yes	map
chr3	51092819	51570427	141	W	B73V4_ctg916	1	477609
chr3	51570428	51573435	142	N	3008	scaffold	yes	map
chr3	51573436	52554104	143	W	B73V4_ctg915	1	980669
chr3	52554105	52554204	144	U	100	scaffold	yes	map
chr3	52554205	54128026	145	W	B73V4_ctg1635	1	1573822
chr3	54128027	54130083	146	N	2057	scaffold	yes	map
chr3	54130084	54390453	147	W	B73V4_ctg1636	1	260370
chr3	54390454	54390553	148	U	100	scaffold	yes	map
chr3	54390554	55670519	149	W	B73V4_ctg1252	1	1279966
chr3	55670520	55670619	150	U	100	scaffold	yes	map
chr3	55670620	57379753	151	W	B73V4_ctg1611	1	1709134
chr3	57379754	57379853	152	U	100	scaffold	yes	map
chr3	57379854	57683166	153	W	B73V4_ctg2097	1	303313
chr3	57683167	57683266	154	U	100	contig	yes	map
chr3	57683267	57980809	155	W	B73V4_ctg2821	1	297543
chr3	57980810	57980909	156	U	100	scaffold	yes	map
chr3	57980910	58204074	157	W	B73V4_ctg3010	1	223165
chr3	58204075	58204174	158	U	100	scaffold	yes	map
chr3	58204175	58402449	159	W	B73V4_ctg1498	1	198275
chr3	58402450	58403404	160	N	955	scaffold	yes	map
chr3	58403405	60305734	161	W	B73V4_ctg1497	1	1902330
chr3	60305735	60311654	162	N	5920	scaffold	yes	map
chr3	60311655	63932770	163	W	B73V4_ctg1881	1	3621116
chr3	63932771	63932870	164	U	100	scaffold	yes	map
chr3	63932871	64862883	165	W	B73V4_ctg2958	1	930013
chr3	64862884	64862983	166	U	100	scaffold	yes	map
chr3	64862984	64964164	167	W	B73V4_ctg1548	1	101181
chr3	64964165	64964264	168	U	100	scaffold	yes	map
chr3	64964265	66218587	169	W	B73V4_ctg2728	1	1254323
chr3	66218588	66218687	170	U	100	scaffold	yes	map
chr3	66218688	67209535	171	W	B73V4_ctg2727	1	990848
chr3	67209536	67209635	172	U	100	scaffold	yes	map
chr3	67209636	68343836	173	W	B73V4_ctg1499	1	1134201
chr3	68343837	68346445	174	N	2609	scaffold	yes	map
chr3	68346446	69409225	175	W	B73V4_ctg1480	1	1062780
chr3	69409226	69409325	176	U	100	scaffold	yes	map
chr3	69409326	70430475	177	W	B73V4_ctg1645	1	1021150
chr3	70430476	70430575	178	U	100	scaffold	yes	map
chr3	70430576	71879686	179	W	B73V4_ctg1646	1	1449111
chr3	71879687	71879786	180	U	100	scaffold	yes	map
chr3	71879787	71982206	181	W	B73V4_ctg1388	1	102420
chr3	71982207	71985051	182	N	2845	scaffold	yes	map
chr3	71985052	72862039	183	W	B73V4_ctg2640	1	876988
chr3	72862040	72862139	184	U	100	scaffold	yes	map
chr3	72862140	73549417	185	W	B73V4_ctg2641	1	687278
chr3	73549418	73555216	186	N	5799	scaffold	yes	map
chr3	73555217	75019348	187	W	B73V4_ctg2642	1	1464132
chr3	75019349	75019448	188	U	100	scaffold	yes	map
chr3	75019449	77047458	189	W	B73V4_ctg1470	1	2028010
chr3	77047459	77047558	190	U	100	scaffold	yes	map
chr3	77047559	77736676	191	W	B73V4_ctg2033	1	689118
chr3	77736677	77739385	192	N	2709	scaffold	yes	map
chr3	77739386	78460018	193	W	B73V4_ctg2034	1	720633
chr3	78460019	78494121	194	N	34103	scaffold	yes	map
chr3	78494122	78580972	195	W	B73V4_ctg2154	1	86851
chr3	78580973	78581072	196	U	100	contig	yes	map
chr3	78581073	78581172	197	U	100	contig	yes	map
chr3	78581173	78690622	198	W	B73V4_ctg2164	1	109450
chr3	78690623	78690722	199	U	100	scaffold	yes	map
chr3	78690723	79014529	200	W	B73V4_ctg2149	1	323807
chr3	79014530	79018268	201	N	3739	scaffold	yes	map
chr3	79018269	79498684	202	W	B73V4_ctg2148	1	480416
chr3	79498685	79518401	203	N	19717	scaffold	yes	map
chr3	79518402	79820958	204	W	B73V4_ctg3006	1	302557
chr3	79820959	79821058	205	U	100	scaffold	yes	map
chr3	79821059	80188320	206	W	B73V4_ctg1514	1	367262
chr3	80188321	80188420	207	U	100	scaffold	yes	map
chr3	80188421	80544442	208	W	B73V4_ctg1513	1	356022
chr3	80544443	80550836	209	N	6394	scaffold	yes	map
chr3	80550837	80704873	210	W	B73V4_ctg1996	1	154037
chr3	80704874	80704973	211	U	100	scaffold	yes	map
chr3	80704974	81121044	212	W	B73V4_ctg1142	1	416071
chr3	81121045	81125861	213	N	4817	scaffold	yes	map
chr3	81125862	82775973	214	W	B73V4_ctg1143	1	1650112
chr3	82775974	82776073	215	U	100	scaffold	yes	map
chr3	82776074	83358661	216	W	B73V4_ctg3097	1	582588
chr3	83358662	83358761	217	U	100	scaffold	yes	map
chr3	83358762	83609777	218	W	B73V4_ctg2529	1	251016
chr3	83609778	83634867	219	N	25090	scaffold	yes	map
chr3	83634868	84255228	220	W	B73V4_ctg2213	1	620361
chr3	84255229	84255328	221	U	100	scaffold	yes	map
chr3	84255329	84873850	222	W	B73V4_ctg1922	1	618522
chr3	84873851	84873950	223	U	100	contig	yes	map
chr3	84873951	85544280	224	W	B73V4_ctg1918	1	670330
chr3	85544281	85572944	225	N	28664	scaffold	yes	map
chr3	85572945	85897655	226	W	B73V4_ctg1919	1	324711
chr3	85897656	85897755	227	U	100	contig	yes	map
chr3	85897756	86002989	228	W	B73V4_ctg2274	1	105234
chr3	86002990	86006864	229	W	B73V4_ctg322	1	3875
chr3	86006865	86062231	230	W	B73V4_ctg1862	1	55367
chr3	86062232	86073550	231	W	B73V4_ctg323	1	11319
chr3	86073551	86237042	232	W	B73V4_ctg1863	1	163492
chr3	86237043	86283840	233	N	46798	scaffold	yes	map
chr3	86283841	86354140	234	W	B73V4_ctg1864	1	70300
chr3	86354141	86682656	235	N	328516	scaffold	yes	map
chr3	86682657	86894308	236	W	B73V4_ctg1859	1	211652
chr3	86894309	86903923	237	N	9615	scaffold	yes	map
chr3	86903924	89108828	238	W	B73V4_ctg1858	1	2204905
chr3	89108829	89113651	239	N	4823	scaffold	yes	map
chr3	89113652	89462747	240	W	B73V4_ctg3091	1	349096
chr3	89462748	89462847	241	U	100	scaffold	yes	map
chr3	89462848	89667299	242	W	B73V4_ctg1759	1	204452
chr3	89667300	89667399	243	U	100	scaffold	yes	map
chr3	89667400	90520627	244	W	B73V4_ctg1758	1	853228
chr3	90520628	90520727	245	U	100	scaffold	yes	map
chr3	90520728	90765665	246	W	B73V4_ctg1757	1	244938
chr3	90765666	90777676	247	N	12011	scaffold	yes	map
chr3	90777677	91774262	248	W	B73V4_ctg1634	1	996586
chr3	91774263	91842283	249	N	68021	scaffold	yes	map
chr3	91842284	92151920	250	W	B73V4_ctg1633	1	309637
chr3	92151921	92154421	251	N	2501	scaffold	yes	map
chr3	92154422	92410397	252	W	B73V4_ctg2586	1	255976
chr3	92410398	92410402	253	N	5	scaffold	yes	map
chr3	92410403	92731890	254	W	B73V4_ctg2587	1	321488
chr3	92731891	92731990	255	U	100	scaffold	yes	map
chr3	92731991	93246036	256	W	B73V4_ctg2939	1	514046
chr3	93246037	93246136	257	U	100	scaffold	yes	map
chr3	93246137	93693238	258	W	B73V4_ctg2807	1	447102
chr3	93693239	93693338	259	U	100	scaffold	yes	map
chr3	93693339	93838357	260	W	B73V4_ctg2769	1	145019
chr3	93838358	93838457	261	U	100	scaffold	yes	map
chr3	93838458	95377955	262	W	B73V4_ctg1207	1	1539498
chr3	95377956	95378055	263	U	100	scaffold	yes	map
chr3	95378056	95699210	264	W	B73V4_ctg948	1	321155
chr3	95699211	95702212	265	N	3002	scaffold	yes	map
chr3	95702213	97523036	266	W	B73V4_ctg947	1	1820824
chr3	97523037	97566003	267	N	42967	scaffold	yes	map
chr3	97566004	98527338	268	W	B73V4_ctg1805	1	961335
chr3	98527339	98527438	269	U	100	scaffold	yes	map
chr3	98527439	101003022	270	W	B73V4_ctg1696	1	2475584
chr3	101003023	101003122	271	U	100	scaffold	yes	map
chr3	101003123	102154770	272	W	B73V4_ctg1366	1	1151648
chr3	102154771	102154870	273	U	100	scaffold	yes	map
chr3	102154871	102541659	274	W	B73V4_ctg1365	1	386789
chr3	102541660	102541759	275	U	100	scaffold	yes	map
chr3	102541760	105201648	276	W	B73V4_ctg1364	1	2659889
chr3	105201649	105201748	277	U	100	scaffold	yes	map
chr3	105201749	108618424	278	W	B73V4_ctg599	1	3416676
chr3	108618425	108618524	279	U	100	scaffold	yes	map
chr3	108618525	110839962	280	W	B73V4_ctg1009	1	2221438
chr3	110839963	110844116	281	W	B73V4_ctg324	1	4154
chr3	110844117	111151109	282	W	B73V4_ctg1008	1	306993
chr3	111151110	111151209	283	U	100	scaffold	yes	map
chr3	111151210	111667191	284	W	B73V4_ctg1007	1	515982
chr3	111667192	111702591	285	N	35400	scaffold	yes	map
chr3	111702592	112500622	286	W	B73V4_ctg1006	1	798031
chr3	112500623	112522244	287	N	21622	scaffold	yes	map
chr3	112522245	115917218	288	W	B73V4_ctg1005	1	3394974
chr3	115917219	115918285	289	N	1067	scaffold	yes	map
chr3	115918286	119507556	290	W	B73V4_ctg1004	1	3589271
chr3	119507557	119507656	291	U	100	scaffold	yes	map
chr3	119507657	120519530	292	W	B73V4_ctg1003	1	1011874
chr3	120519531	120520127	293	N	597	scaffold	yes	map
chr3	120520128	121123076	294	W	B73V4_ctg1323	1	602949
chr3	121123077	121123176	295	U	100	scaffold	yes	map
chr3	121123177	121923323	296	W	B73V4_ctg2604	1	800147
chr3	121923324	121923423	297	U	100	scaffold	yes	map
chr3	121923424	122376936	298	W	B73V4_ctg2603	1	453513
chr3	122376937	122377595	299	N	659	scaffold	yes	map
chr3	122377596	123196496	300	W	B73V4_ctg2602	1	818901
chr3	123196497	123200692	301	N	4196	scaffold	yes	map
chr3	123200693	123333648	302	W	B73V4_ctg2601	1	132956
chr3	123333649	123341575	303	N	7927	scaffold	yes	map
chr3	123341576	123893574	304	W	B73V4_ctg2060	1	551999
chr3	123893575	123935480	305	N	41906	scaffold	yes	map
chr3	123935481	124797236	306	W	B73V4_ctg1857	1	861756
chr3	124797237	124797336	307	U	100	scaffold	yes	map
chr3	124797337	124961897	308	W	B73V4_ctg2600	1	164561
chr3	124961898	124964322	309	N	2425	scaffold	yes	map
chr3	124964323	125215198	310	W	B73V4_ctg812	1	250876
chr3	125215199	125215298	311	U	100	contig	yes	map
chr3	125215299	125464763	312	W	B73V4_ctg811	1	249465
chr3	125464764	125464863	313	U	100	scaffold	yes	map
chr3	125464864	127210028	314	W	B73V4_ctg1063	1	1745165
chr3	127210029	127210128	315	U	100	scaffold	yes	map
chr3	127210129	127268116	316	W	B73V4_ctg1923	1	57988
chr3	127268117	127268216	317	U	100	scaffold	yes	map
chr3	127268217	127393382	318	W	B73V4_ctg3080	1	125166
chr3	127393383	127396361	319	W	B73V4_ctg325	1	2979
chr3	127396362	127977602	320	W	B73V4_ctg753	1	581241
chr3	127977603	127982458	321	N	4856	scaffold	yes	map
chr3	127982459	129102706	322	W	B73V4_ctg752	1	1120248
chr3	129102707	129105854	323	N	3148	scaffold	yes	map
chr3	129105855	130860665	324	W	B73V4_ctg595	1	1754811
chr3	130860666	130860765	325	U	100	scaffold	yes	map
chr3	130860766	131305783	326	W	B73V4_ctg596	1	445018
chr3	131305784	131305883	327	U	100	scaffold	yes	map
chr3	131305884	131810242	328	W	B73V4_ctg597	1	504359
chr3	131810243	131810342	329	U	100	contig	yes	map
chr3	131810343	132238465	330	W	B73V4_ctg598	1	428123
chr3	132238466	132238565	331	U	100	scaffold	yes	map
chr3	132238566	133100442	332	W	B73V4_ctg2171	1	861877
chr3	133100443	133100542	333	U	100	scaffold	yes	map
chr3	133100543	133551315	334	W	B73V4_ctg2813	1	450773
chr3	133551316	133551415	335	U	100	scaffold	yes	map
chr3	133551416	134851699	336	W	B73V4_ctg2841	1	1300284
chr3	134851700	134854288	337	N	2589	scaffold	yes	map
chr3	134854289	137582446	338	W	B73V4_ctg2016	1	2728158
chr3	137582447	137584901	339	N	2455	scaffold	yes	map
chr3	137584902	138397476	340	W	B73V4_ctg1149	1	812575
chr3	138397477	138397576	341	U	100	scaffold	yes	map
chr3	138397577	139200056	342	W	B73V4_ctg3052	1	802480
chr3	139200057	139200156	343	U	100	scaffold	yes	map
chr3	139200157	139514423	344	W	B73V4_ctg1184	1	314267
chr3	139514424	139527690	345	N	13267	scaffold	yes	map
chr3	139527691	139841461	346	W	B73V4_ctg1183	1	313771
chr3	139841462	139845434	347	N	3973	scaffold	yes	map
chr3	139845435	140003358	348	W	B73V4_ctg3012	1	157924
chr3	140003359	140010428	349	N	7070	scaffold	yes	map
chr3	140010429	140092404	350	W	B73V4_ctg706	1	81976
chr3	140092405	140104749	351	N	12345	scaffold	yes	map
chr3	140104750	140696481	352	W	B73V4_ctg707	1	591732
chr3	140696482	140696581	353	U	100	contig	yes	map
chr3	140696582	141938096	354	W	B73V4_ctg1421	1	1241515
chr3	141938097	141941030	355	N	2934	scaffold	yes	map
chr3	141941031	143402516	356	W	B73V4_ctg1422	1	1461486
chr3	143402517	143417763	357	W	B73V4_ctg326	1	15247
chr3	143417764	144159851	358	W	B73V4_ctg1423	1	742088
chr3	144159852	144159951	359	U	100	scaffold	yes	map
chr3	144159952	144548528	360	W	B73V4_ctg992	1	388577
chr3	144548529	144549749	361	N	1221	scaffold	yes	map
chr3	144549750	145423994	362	W	B73V4_ctg993	1	874245
chr3	145423995	145424094	363	U	100	scaffold	yes	map
chr3	145424095	145539555	364	W	B73V4_ctg2867	1	115461
chr3	145539556	145539655	365	U	100	scaffold	yes	map
chr3	145539656	146899082	366	W	B73V4_ctg799	1	1359427
chr3	146899083	146899182	367	U	100	scaffold	yes	map
chr3	146899183	147267253	368	W	B73V4_ctg2921	1	368071
chr3	147267254	147267353	369	U	100	scaffold	yes	map
chr3	147267354	147893823	370	W	B73V4_ctg1488	1	626470
chr3	147893824	147893923	371	U	100	scaffold	yes	map
chr3	147893924	149822348	372	W	B73V4_ctg1921	1	1928425
chr3	149822349	149830321	373	N	7973	scaffold	yes	map
chr3	149830322	149993542	374	W	B73V4_ctg1920	1	163221
chr3	149993543	149999800	375	W	B73V4_ctg327	1	6258
chr3	149999801	151772843	376	W	B73V4_ctg1637	1	1773043
chr3	151772844	151777338	377	N	4495	scaffold	yes	map
chr3	151777339	152271951	378	W	B73V4_ctg2204	1	494613
chr3	152271952	152272051	379	U	100	scaffold	yes	map
chr3	152272052	152382631	380	W	B73V4_ctg1075	1	110580
chr3	152382632	152382731	381	U	100	scaffold	yes	map
chr3	152382732	152492616	382	W	B73V4_ctg2804	1	109885
chr3	152492617	152492716	383	U	100	scaffold	yes	map
chr3	152492717	154843472	384	W	B73V4_ctg786	1	2350756
chr3	154843473	154981652	385	N	138180	scaffold	yes	map
chr3	154981653	156055246	386	W	B73V4_ctg787	1	1073594
chr3	156055247	156055346	387	U	100	scaffold	yes	map
chr3	156055347	157527500	388	W	B73V4_ctg2688	1	1472154
chr3	157527501	157527600	389	U	100	scaffold	yes	map
chr3	157527601	158228266	390	W	B73V4_ctg2985	1	700666
chr3	158228267	158228366	391	U	100	scaffold	yes	map
chr3	158228367	158401863	392	W	B73V4_ctg1894	1	173497
chr3	158401864	158403291	393	N	1428	scaffold	yes	map
chr3	158403292	159831926	394	W	B73V4_ctg2996	1	1428635
chr3	159831927	159832026	395	U	100	scaffold	yes	map
chr3	159832027	160076370	396	W	B73V4_ctg2765	1	244344
chr3	160076371	160076470	397	U	100	scaffold	yes	map
chr3	160076471	160226593	398	W	B73V4_ctg2133	1	150123
chr3	160226594	160226693	399	U	100	scaffold	yes	map
chr3	160226694	160891952	400	W	B73V4_ctg2473	1	665259
chr3	160891953	160892052	401	U	100	scaffold	yes	map
chr3	160892053	160965796	402	W	B73V4_ctg736	1	73744
chr3	160965797	160965896	403	U	100	scaffold	yes	map
chr3	160965897	162228767	404	W	B73V4_ctg2875	1	1262871
chr3	162228768	162242874	405	N	14107	scaffold	yes	map
chr3	162242875	162305243	406	W	B73V4_ctg495	1	62369
chr3	162305244	162309719	407	N	4476	scaffold	yes	map
chr3	162309720	162394234	408	W	B73V4_ctg496	1	84515
chr3	162394235	162405530	409	N	11296	scaffold	yes	map
chr3	162405531	162962435	410	W	B73V4_ctg497	1	556905
chr3	162962436	162973734	411	N	11299	scaffold	yes	map
chr3	162973735	163243328	412	W	B73V4_ctg694	1	269594
chr3	163243329	163243428	413	U	100	scaffold	yes	map
chr3	163243429	163308218	414	W	B73V4_ctg1733	1	64790
chr3	163308219	163328921	415	N	20703	scaffold	yes	map
chr3	163328922	163408952	416	W	B73V4_ctg1732	1	80031
chr3	163408953	163409052	417	U	100	scaffold	yes	map
chr3	163409053	163647030	418	W	B73V4_ctg1936	1	237978
chr3	163647031	163693149	419	N	46119	scaffold	yes	map
chr3	163693150	163897805	420	W	B73V4_ctg1935	1	204656
chr3	163897806	163897905	421	U	100	scaffold	yes	map
chr3	163897906	165077685	422	W	B73V4_ctg668	1	1179780
chr3	165077686	165177380	423	N	99695	scaffold	yes	map
chr3	165177381	165302569	424	W	B73V4_ctg667	1	125189
chr3	165302570	165392204	425	N	89635	scaffold	yes	map
chr3	165392205	165530351	426	W	B73V4_ctg666	1	138147
chr3	165530352	165650532	427	N	120181	scaffold	yes	map
chr3	165650533	165796457	428	W	B73V4_ctg665	1	145925
chr3	165796458	165932984	429	N	136527	scaffold	yes	map
chr3	165932985	166059899	430	W	B73V4_ctg664	1	126915
chr3	166059900	166240647	431	N	180748	scaffold	yes	map
chr3	166240648	166785747	432	W	B73V4_ctg2916	1	545100
chr3	166785748	166785847	433	U	100	scaffold	yes	map
chr3	166785848	167285199	434	W	B73V4_ctg2877	1	499352
chr3	167285200	167285299	435	U	100	scaffold	yes	map
chr3	167285300	169780324	436	W	B73V4_ctg3104	1	2495025
chr3	169780325	169780424	437	U	100	scaffold	yes	map
chr3	169780425	170621269	438	W	B73V4_ctg1717	1	840845
chr3	170621270	170622216	439	N	947	scaffold	yes	map
chr3	170622217	170705362	440	W	B73V4_ctg2027	1	83146
chr3	170705363	170705462	441	U	100	scaffold	yes	map
chr3	170705463	171111476	442	W	B73V4_ctg2026	1	406014
chr3	171111477	171111576	443	U	100	scaffold	yes	map
chr3	171111577	172039156	444	W	B73V4_ctg1944	1	927580
chr3	172039157	172041523	445	N	2367	scaffold	yes	map
chr3	172041524	172509881	446	W	B73V4_ctg2210	1	468358
chr3	172509882	172512009	447	W	B73V4_ctg328	1	2128
chr3	172512010	173402915	448	W	B73V4_ctg1402	1	890906
chr3	173402916	173403015	449	U	100	scaffold	yes	map
chr3	173403016	174294627	450	W	B73V4_ctg813	1	891612
chr3	174294628	174294727	451	U	100	contig	yes	map
chr3	174294728	174515762	452	W	B73V4_ctg1897	1	221035
chr3	174515763	174519137	453	N	3375	scaffold	yes	map
chr3	174519138	176874823	454	W	B73V4_ctg1898	1	2355686
chr3	176874824	176874923	455	U	100	scaffold	yes	map
chr3	176874924	177018949	456	W	B73V4_ctg1130	1	144026
chr3	177018950	177019049	457	U	100	scaffold	yes	map
chr3	177019050	177447078	458	W	B73V4_ctg2624	1	428029
chr3	177447079	177469242	459	N	22164	scaffold	yes	map
chr3	177469243	178873777	460	W	B73V4_ctg2623	1	1404535
chr3	178873778	178874298	461	N	521	scaffold	yes	map
chr3	178874299	179227772	462	W	B73V4_ctg2622	1	353474
chr3	179227773	179230357	463	N	2585	scaffold	yes	map
chr3	179230358	179713465	464	W	B73V4_ctg2557	1	483108
chr3	179713466	179713565	465	U	100	scaffold	yes	map
chr3	179713566	180619454	466	W	B73V4_ctg1867	1	905889
chr3	180619455	180646278	467	N	26824	scaffold	yes	map
chr3	180646279	180937586	468	W	B73V4_ctg2214	1	291308
chr3	180937587	180937686	469	U	100	scaffold	yes	map
chr3	180937687	182147061	470	W	B73V4_ctg461	1	1209375
chr3	182147062	182147161	471	U	100	scaffold	yes	map
chr3	182147162	183129792	472	W	B73V4_ctg1533	1	982631
chr3	183129793	183133144	473	N	3352	scaffold	yes	map
chr3	183133145	183239456	474	W	B73V4_ctg1532	1	106312
chr3	183239457	183243027	475	N	3571	scaffold	yes	map
chr3	183243028	183773719	476	W	B73V4_ctg1531	1	530692
chr3	183773720	183776217	477	N	2498	scaffold	yes	map
chr3	183776218	186003881	478	W	B73V4_ctg1530	1	2227664
chr3	186003882	186003981	479	U	100	contig	yes	map
chr3	186003982	186257129	480	W	B73V4_ctg2565	1	253148
chr3	186257130	186257229	481	U	100	scaffold	yes	map
chr3	186257230	187291740	482	W	B73V4_ctg2566	1	1034511
chr3	187291741	187291840	483	U	100	scaffold	yes	map
chr3	187291841	188213069	484	W	B73V4_ctg1839	1	921229
chr3	188213070	188213169	485	U	100	scaffold	yes	map
chr3	188213170	189793921	486	W	B73V4_ctg1840	1	1580752
chr3	189793922	189800084	487	W	B73V4_ctg330	1	6163
chr3	189800085	190420479	488	W	B73V4_ctg606	1	620395
chr3	190420480	190424414	489	N	3935	scaffold	yes	map
chr3	190424415	190830209	490	W	B73V4_ctg605	1	405795
chr3	190830210	190836223	491	N	6014	scaffold	yes	map
chr3	190836224	191193974	492	W	B73V4_ctg794	1	357751
chr3	191193975	191195224	493	N	1250	scaffold	yes	map
chr3	191195225	192458876	494	W	B73V4_ctg795	1	1263652
chr3	192458877	192458976	495	U	100	contig	yes	map
chr3	192458977	193085360	496	W	B73V4_ctg796	1	626384
chr3	193085361	193092451	497	N	7091	scaffold	yes	map
chr3	193092452	193406093	498	W	B73V4_ctg568	1	313642
chr3	193406094	193406193	499	U	100	scaffold	yes	map
chr3	193406194	194639068	500	W	B73V4_ctg2960	1	1232875
chr3	194639069	194646975	501	W	B73V4_ctg331	1	7907
chr3	194646976	196764651	502	W	B73V4_ctg1791	1	2117676
chr3	196764652	196764751	503	U	100	scaffold	yes	map
chr3	196764752	200662321	504	W	B73V4_ctg1405	1	3897570
chr3	200662322	200662421	505	U	100	scaffold	yes	map
chr3	200662422	200968408	506	W	B73V4_ctg2056	1	305987
chr3	200968409	200968508	507	U	100	scaffold	yes	map
chr3	200968509	202702018	508	W	B73V4_ctg2057	1	1733510
chr3	202702019	202702118	509	U	100	contig	yes	map
chr3	202702119	202791413	510	W	B73V4_ctg2058	1	89295
chr3	202791414	202791513	511	U	100	contig	yes	map
chr3	202791514	204100176	512	W	B73V4_ctg991	1	1308663
chr3	204100177	204100276	513	U	100	contig	yes	map
chr3	204100277	204682988	514	W	B73V4_ctg1659	1	582712
chr3	204682989	204689111	515	N	6123	scaffold	yes	map
chr3	204689112	206125323	516	W	B73V4_ctg2569	1	1436212
chr3	206125324	206138228	517	N	12905	scaffold	yes	map
chr3	206138229	206798727	518	W	B73V4_ctg1957	1	660499
chr3	206798728	206803558	519	N	4831	scaffold	yes	map
chr3	206803559	207236768	520	W	B73V4_ctg1482	1	433210
chr3	207236769	207236868	521	U	100	scaffold	yes	map
chr3	207236869	207497133	522	W	B73V4_ctg2064	1	260265
chr3	207497134	207497295	523	N	162	scaffold	yes	map
chr3	207497296	208278402	524	W	B73V4_ctg2063	1	781107
chr3	208278403	208284064	525	N	5662	scaffold	yes	map
chr3	208284065	210291076	526	W	B73V4_ctg2443	1	2007012
chr3	210291077	210353162	527	N	62086	scaffold	yes	map
chr3	210353163	210974812	528	W	B73V4_ctg1104	1	621650
chr3	210974813	210974912	529	U	100	scaffold	yes	map
chr3	210974913	211197398	530	W	B73V4_ctg1641	1	222486
chr3	211197399	211197498	531	U	100	scaffold	yes	map
chr3	211197499	211784941	532	W	B73V4_ctg2891	1	587443
chr3	211784942	211785041	533	U	100	scaffold	yes	map
chr3	211785042	213015476	534	W	B73V4_ctg3068	1	1230435
chr3	213015477	213015576	535	U	100	contig	yes	map
chr3	213015577	213766233	536	W	B73V4_ctg591	1	750657
chr3	213766234	213766767	537	N	534	scaffold	yes	map
chr3	213766768	214056139	538	W	B73V4_ctg590	1	289372
chr3	214056140	214056239	539	U	100	scaffold	yes	map
chr3	214056240	214869792	540	W	B73V4_ctg589	1	813553
chr3	214869793	214877262	541	W	B73V4_ctg332	1	7470
chr3	214877263	216001312	542	W	B73V4_ctg588	1	1124050
chr3	216001313	216001412	543	U	100	scaffold	yes	map
chr3	216001413	216222322	544	W	B73V4_ctg1782	1	220910
chr3	216222323	216223479	545	N	1157	scaffold	yes	map
chr3	216223480	216612028	546	W	B73V4_ctg1781	1	388549
chr3	216612029	216612128	547	U	100	scaffold	yes	map
chr3	216612129	217349701	548	W	B73V4_ctg1780	1	737573
chr3	217349702	217358127	549	N	8426	scaffold	yes	map
chr3	217358128	217442467	550	W	B73V4_ctg688	1	84340
chr3	217442468	217442567	551	U	100	scaffold	yes	map
chr3	217442568	218147386	552	W	B73V4_ctg689	1	704819
chr3	218147387	218169061	553	N	21675	scaffold	yes	map
chr3	218169062	219277982	554	W	B73V4_ctg1118	1	1108921
chr3	219277983	219279600	555	N	1618	scaffold	yes	map
chr3	219279601	220645458	556	W	B73V4_ctg1429	1	1365858
chr3	220645459	220645558	557	U	100	contig	yes	map
chr3	220645559	221476834	558	W	B73V4_ctg1430	1	831276
chr3	221476835	221482014	559	N	5180	scaffold	yes	map
chr3	221482015	222145904	560	W	B73V4_ctg1431	1	663890
chr3	222145905	222147681	561	N	1777	scaffold	yes	map
chr3	222147682	222476783	562	W	B73V4_ctg1432	1	329102
chr3	222476784	222476883	563	U	100	contig	yes	map
chr3	222476884	222591791	564	W	B73V4_ctg1127	1	114908
chr3	222591792	222591891	565	U	100	contig	yes	map
chr3	222591892	223628772	566	W	B73V4_ctg2522	1	1036881
chr3	223628773	223628872	567	U	100	contig	yes	map
chr3	223628873	223747308	568	W	B73V4_ctg2521	1	118436
chr3	223747309	223757538	569	N	10230	scaffold	yes	map
chr3	223757539	223881165	570	W	B73V4_ctg2520	1	123627
chr3	223881166	223885450	571	N	4285	scaffold	yes	map
chr3	223885451	224699657	572	W	B73V4_ctg2519	1	814207
chr3	224699658	224699757	573	U	100	scaffold	yes	map
chr3	224699758	225703476	574	W	B73V4_ctg2700	1	1003719
chr3	225703477	225707949	575	N	4473	scaffold	yes	map
chr3	225707950	226114374	576	W	B73V4_ctg2699	1	406425
chr3	226114375	226115856	577	W	B73V4_ctg333	1	1482
chr3	226115857	228564041	578	W	B73V4_ctg2580	1	2448185
chr3	228564042	228564141	579	U	100	contig	yes	map
chr3	228564142	231463463	580	W	B73V4_ctg2581	1	2899322
chr3	231463464	231464942	581	N	1479	scaffold	yes	map
chr3	231464943	231716091	582	W	B73V4_ctg2582	1	251149
chr3	231716092	231720467	583	N	4376	scaffold	yes	map
chr3	231720468	233520848	584	W	B73V4_ctg2583	1	1800381
chr3	233520849	233520948	585	U	100	scaffold	yes	map
chr3	233520949	235667934	586	W	B73V4_ctg2920	1	2146986
chr4	1	397937	1	W	B73V4_ctg1823	1	397937
chr4	397938	398037	2	U	100	scaffold	yes	map
chr4	398038	874493	3	W	B73V4_ctg3028	1	476456
chr4	874494	874593	4	U	100	scaffold	yes	map
chr4	874594	1334807	5	W	B73V4_ctg957	1	460214
chr4	1334808	1343095	6	N	8288	scaffold	yes	map
chr4	1343096	1589132	7	W	B73V4_ctg1798	1	246037
chr4	1589133	1596800	8	N	7668	scaffold	yes	map
chr4	1596801	1888934	9	W	B73V4_ctg1797	1	292134
chr4	1888935	2397870	10	N	508936	scaffold	yes	map
chr4	2397871	2722027	11	W	B73V4_ctg2144	1	324157
chr4	2722028	2739191	12	N	17164	scaffold	yes	map
chr4	2739192	2847974	13	W	B73V4_ctg2145	1	108783
chr4	2847975	2912527	14	N	64553	scaffold	yes	map
chr4	2912528	3712391	15	W	B73V4_ctg2146	1	799864
chr4	3712392	3722241	16	N	9850	scaffold	yes	map
chr4	3722242	3924198	17	W	B73V4_ctg2147	1	201957
chr4	3924199	4078209	18	N	154011	scaffold	yes	map
chr4	4078210	4272628	19	W	B73V4_ctg2423	1	194419
chr4	4272629	4272728	20	U	100	scaffold	yes	map
chr4	4272729	4746468	21	W	B73V4_ctg2424	1	473740
chr4	4746469	4746568	22	U	100	scaffold	yes	map
chr4	4746569	6657534	23	W	B73V4_ctg2837	1	1910966
[truncated: 3,399 more rows]
