# Supplementary material for: Improved maize reference genome with single-molecule technologies
Source: Nature. 2017 Jun 12;546(7659):524–7. doi: 10.1038/nature22971 (PMC7052699; doi:10.1038/nature22971)
Supplement: Supplementary file 6 — Source data to Fig. 2 [file 41586_2017_BFnature22971_MOESM6_ESM.xlsx]

## Sheet: Fig2a_LTR_Gypsy
focalTE	count
ZmLTR002482_single_aa	2217
ZmLTR015223_single_aa	401
ZmLTR002932_single_aa	2
SbLTR001081_single_aa	1
ZmLTR003191_single_aa	2
SbLTR002325_single_aa	1
ZmLTR002420_single_aa	2
ZmLTR006806_single_aa	15
ZmLTR012056_single_aa	77
ZmLTR003062_single_aa	1
ZmLTR002711_single_aa	3
ZmLTR008587_single_aa	1
SbLTR002074_single_aa	1
ZmLTR012575_single_aa	1
SbLTR000552_single_aa	3
ZmLTR010302_single_aa	1
SbLTR002070_single_aa	4
SbLTR000474_cons_aa	10
ZmLTR006992_single_aa	2
SbLTR003413_single_aa	1
SbLTR000749_single_aa	1
ZmLTR008876_single_aa	19
SbLTR003575_single_aa	1
ZmLTR004101_single_aa	2
ZmLTR004285_single_aa	1
SbLTR000860_single_aa	1
ZmLTR000001_cons_aa	10224
SbLTR000073_cons_aa	50
SbLTR003208_single_aa	1
SbLTR001854_single_aa	5
ZmLTR004900_single_aa	2
SbLTR002986_single_aa	14
ZmLTR003347_single_aa	11
ZmLTR005753_single_aa	1
SbLTR001518_single_aa	1
ZmLTR012521_single_aa	941
ZmLTR000914_cons_aa	11
SbLTR003460_single_aa	1877
SbLTR001448_single_aa	1
ZmLTR000067_cons_aa	831
ZmLTR000014_cons_aa	519
RT_tat	1
SbLTR000032_cons_aa	122
ZmLTR000441_cons_aa	284
ZmLTR000083_cons_aa	476
ZmLTR000004_cons_aa	12836
ZmLTR010300_single_aa	1
ZmLTR002406_single_aa	1
ZmLTR000359_single_aa	13
ZmLTR003292_single_aa	4
ZmLTR013981_single_aa	5
ZmLTR002137_single_aa	11
ZmLTR003962_single_aa	1
ZmLTR012649_single_aa	1
ZmLTR005975_single_aa	7
ZmLTR002885_single_aa	22
ZmLTR007124_single_aa	13
ZmLTR001871_single_aa	5
ZmLTR000699_single_aa	2
ZmLTR003861_single_aa	2
ZmLTR006479_single_aa	1
ZmLTR002299_single_aa	1
ZmLTR007144_single_aa	1
SbLTR000194_single_aa	3
ZmLTR008435_single_aa	3
ZmLTR011225_single_aa	11
ZmLTR013729_single_aa	9
ZmLTR013584_single_aa	1
ZmLTR007471_single_aa	1
ZmLTR006750_single_aa	131
ZmLTR001891_cons_aa	51
ZmLTR010512_single_aa	1
ZmLTR001698_single_aa	2
ZmLTR001216_cons_aa	4
ZmLTR005429_single_aa	1
ZmLTR004886_single_aa	1
ZmLTR003840_single_aa	1
ZmLTR000926_cons_aa	3
ZmLTR002610_single_aa	2
ZmLTR004325_single_aa	1
ZmLTR001203_single_aa	2
ZmLTR013509_single_aa	1
ZmLTR010655_single_aa	1
ZmLTR010020_single_aa	1
ZmLTR012771_single_aa	97
ZmLTR004563_single_aa	4
ZmLTR008837_single_aa	2
ZmLTR001279_cons_aa	14
ZmLTR008304_single_aa	3
ZmLTR000043_cons_aa	3132
ZmLTR007648_single_aa	560
SbLTR002110_single_aa	342
SbLTR000467_single_aa	4
SbLTR002321_single_aa	3
ZmLTR012398_single_aa	1
ZmLTR005255_single_aa	1
SbLTR000804_single_aa	1
ZmLTR004143_single_aa	1
SbLTR004245_single_aa	1
SbLTR000913_single_aa	1
SbLTR004146_single_aa	1
SbLTR000273_cons_aa	108
SbLTR003257_single_aa	3
ZmLTR007749_single_aa	1
SbLTR001124_single_aa	1
SbLTR000046_cons_aa	706
ZmLTR003255_single_aa	1
SbLTR001118_single_aa	1
ZmLTR010207_single_aa	30
ZmLTR007762_single_aa	2
ZmLTR000966_cons_aa	4
ZmLTR003828_single_aa	1
ZmLTR007389_single_aa	4
ZmLTR009014_single_aa	6
ZmLTR000261_cons_aa	91
ZmLTR006846_single_aa	3
ZmLTR002907_single_aa	1
ZmLTR005970_single_aa	1
ZmLTR001576_cons_aa	2
ZmLTR010718_single_aa	9
ZmLTR008368_single_aa	2
ZmLTR010465_single_aa	1
ZmLTR007611_single_aa	11
ZmLTR014081_single_aa	1
ZmLTR006643_single_aa	4
ZmLTR000114_cons_aa	25
ZmLTR003230_single_aa	1
ZmLTR004716_single_aa	2
ZmLTR005268_single_aa	3
ZmLTR008297_single_aa	1
ZmLTR008058_single_aa	1
ZmLTR008029_single_aa	2
ZmLTR002048_single_aa	2
ZmLTR000273_cons_aa	23
ZmLTR005978_single_aa	2
ZmLTR011878_single_aa	2
ZmLTR010317_single_aa	1
ZmLTR000590_single_aa	2
ZmLTR006347_single_aa	1
SbLTR001912_single_aa	1
ZmLTR003436_single_aa	1
ZmLTR012633_single_aa	5
ZmLTR003351_single_aa	32
ZmLTR001690_cons_aa	7
ZmLTR001297_cons_aa	8711
ZmLTR000591_cons_aa	11
ZmLTR000117_cons_aa	10
ZmLTR000430_cons_aa	8
ZmLTR009829_single_aa	1
ZmLTR005072_single_aa	1
ZmLTR002726_single_aa	3
ZmLTR000457_cons_aa	2
ZmLTR000578_cons_aa	30
ZmLTR001308_cons_aa	5
ZmLTR001333_cons_aa	16
ZmLTR000350_cons_aa	18
ZmLTR005213_single_aa	13
ZmLTR003218_single_aa	1
ZmLTR001945_cons_aa	3
ZmLTR012882_single_aa	8
ZmLTR012911_single_aa	5
ZmLTR013759_single_aa	1
SbLTR002277_single_aa	1381
ZmLTR009024_single_aa	2501
SbLTR000058_cons_aa	117
SbLTR002274_single_aa	1
ZmLTR007501_single_aa	1
SbLTR000137_cons_aa	1438
ZmLTR000076_cons_aa	77
ZmLTR006911_single_aa	1192
SbLTR000292_cons_aa	10
SbLTR001473_single_aa	29
SbLTR002775_single_aa	1
SbLTR001980_single_aa	7
ZmLTR015411_single_aa	262
SbLTR001548_single_aa	1
SbLTR003128_single_aa	1
SbLTR000600_single_aa	4
ZmLTR001198_cons_aa	4
SbLTR000132_cons_aa	81
ZmLTR003975_single_aa	1
SbLTR002767_single_aa	1
SbLTR003174_single_aa	1
SbLTR000366_single_aa	3
SbLTR003535_single_aa	1
SbLTR001539_single_aa	1
RT_crm	1
SbLTR002332_single_aa	4
ZmLTR004862_single_aa	1
SbLTR003777_single_aa	8
ZmLTR001212_cons_aa	4
SbLTR000164_cons_aa	17
SbLTR000064_cons_aa	257
SbLTR000507_cons_aa	12
ZmLTR002105_single_aa	198
SbLTR002302_single_aa	2
ZmLTR011481_single_aa	1
SbLTR000133_cons_aa	8
ZmLTR000763_cons_aa	2
SbLTR002811_single_aa	1
SbLTR003828_single_aa	1
SbLTR001930_single_aa	1
ZmLTR004991_single_aa	2
SbLTR001058_single_aa	1
SbLTR001566_single_aa	11
SbLTR000122_cons_aa	22
RT_retrofit	1
RT_sire	1
RT_oryco	1
RT_tork	1
ZmLTR000012_cons_aa	391
ZmLTR000060_cons_aa	300
ZmLTR000719_cons_aa	240
RT_del	1
ZmLTR001402_cons_aa	3
ZmLTR000535_cons_aa	8
ZmLTR001296_cons_aa	3
SbLTR004058_single_aa	6
ZmLTR001795_cons_aa	14
SbLTR000528_cons_aa	3
SbLTR000161_cons_aa	4
ZmLTR013556_single_aa	1
SbLTR002282_single_aa	3
SbLTR003249_single_aa	1
ZmLTR008405_single_aa	1
ZmLTR007154_single_aa	20
SbLTR003395_single_aa	1
ZmLTR000599_cons_aa	10
SbLTR000324_cons_aa	12
ZmLTR011919_single_aa	1
ZmLTR015370_single_aa	1
SbLTR000743_single_aa	1
ZmLTR000017_cons_aa	16
SbLTR003279_single_aa	1
SbLTR003229_single_aa	3
ZmLTR000018_cons_aa	4
SbLTR000972_single_aa	1
SbLTR004333_single_aa	1
ZmLTR000182_cons_aa	7
ZmLTR007624_single_aa	25
SbLTR000180_cons_aa	4
ZmLTR005341_single_aa	1
ZmLTR000530_cons_aa	11
SbLTR000174_cons_aa	10
ZmLTR013392_single_aa	2
SbLTR000023_cons_aa	4
SbLTR001722_single_aa	1
ZmLTR000958_cons_aa	2
SbLTR002093_single_aa	1
ZmLTR012836_single_aa	25
SbLTR001123_single_aa	1
ZmLTR006847_single_aa	19
ZmLTR012809_single_aa	1
ZmLTR000395_cons_aa	35
SbLTR000238_cons_aa	9
SbLTR004297_single_aa	1
ZmLTR004037_single_aa	14
ZmLTR010316_single_aa	2
ZmLTR005050_single_aa	9
ZmLTR001200_cons_aa	2
ZmLTR002120_cons_aa	2
SbLTR001495_single_aa	1
ZmLTR000600_cons_aa	3
SbLTR003329_single_aa	1
ZmLTR006304_single_aa	3
SbLTR001595_single_aa	1
ZmLTR002076_single_aa	2
SbLTR004359_single_aa	1
SbLTR000220_cons_aa	2
ZmLTR005334_single_aa	2
ZmLTR010791_single_aa	1
SbLTR002488_single_aa	2
SbLTR002421_single_aa	2
SbLTR000660_cons_aa	3
ZmLTR000558_cons_aa	8
SbLTR003363_single_aa	1
SbLTR001086_single_aa	1
ZmLTR001426_single_aa	4
SbLTR000412_cons_aa	9
SbLTR000219_cons_aa	6
ZmLTR013236_single_aa	1
SbLTR001388_single_aa	27
ZmLTR004205_single_aa	33
SbLTR003993_single_aa	1
ZmLTR000923_cons_aa	2
SbLTR003038_single_aa	1
ZmLTR004997_single_aa	1
SbLTR000395_cons_aa	4
ZmLTR004044_single_aa	25
SbLTR000057_cons_aa	5
ZmLTR000316_cons_aa	17
SbLTR000286_cons_aa	6
SbLTR003882_single_aa	1
ZmLTR000502_cons_aa	60
ZmLTR000739_single_aa	11
SbLTR001413_single_aa	6
ZmLTR006757_single_aa	1
SbLTR000670_single_aa	1
ZmLTR004684_single_aa	2
SbLTR001483_single_aa	2
ZmLTR005732_single_aa	1
SbLTR003367_single_aa	1
SbLTR001126_single_aa	1
ZmLTR009080_single_aa	1
SbLTR004006_single_aa	1
ZmLTR007726_single_aa	1
SbLTR000302_cons_aa	2
ZmLTR009750_single_aa	1
SbLTR001733_single_aa	1
ZmLTR003458_single_aa	1
SbLTR000093_cons_aa	4
SbLTR001861_single_aa	2
ZmLTR002012_cons_aa	2
SbLTR001823_single_aa	1
SbLTR001417_single_aa	1
ZmLTR005272_single_aa	1
SbLTR003976_single_aa	1
RT_reina	1
ZmLTR010798_single_aa	9
ZmLTR002071_cons_aa	86
ZmLTR003926_single_aa	8
SbLTR001482_single_aa	8
SbLTR002108_single_aa	20
SbLTR000009_cons_aa	2
ZmLTR006804_single_aa	1
SbLTR000227_cons_aa	2
SbLTR001266_single_aa	2
SbLTR000480_cons_aa	12
ZmLTR001215_cons_aa	2
SbLTR003970_single_aa	1
ZmLTR007874_single_aa	1
ZmLTR004486_single_aa	1
ZmLTR001934_single_aa	2
SbLTR001826_single_aa	2
ZmLTR013263_single_aa	1
ZmLTR008190_single_aa	15
SbLTR000975_single_aa	14
ZmLTR000741_single_aa	2
SbLTR002068_single_aa	5
ZmLTR010730_single_aa	24
ZmLTR011896_single_aa	1
SbLTR004334_single_aa	1
SbLTR001751_single_aa	15
ZmLTR001300_cons_aa	46
ZmLTR012065_single_aa	1
SbLTR000563_cons_aa	3
SbLTR000278_cons_aa	6
ZmLTR002896_single_aa	6
ZmLTR005092_single_aa	57
ZmLTR009811_single_aa	9
SbLTR001647_single_aa	5
ZmLTR000980_cons_aa	41
RT_galadriel	1
ZmLTR008412_single_aa	1
ZmLTR006638_single_aa	1
SbLTR003922_single_aa	2
SbLTR002092_single_aa	1
SbLTR000515_cons_aa	2
RT_athila	1
SbLTR004193_single_aa	1
SbLTR003830_single_aa	1
SbLTR002884_single_aa	13
SbLTR003778_single_aa	1
SbLTR000167_single_aa	3
SbLTR000854_single_aa	1
SbLTR000106_single_aa	2
SbLTR002606_single_aa	1
SbLTR001377_single_aa	2
SbLTR000510_single_aa	3
SbLTR002272_single_aa	1
SbLTR000121_cons_aa	63
SbLTR002242_single_aa	1
SbLTR003100_single_aa	4
SbLTR002435_single_aa	25
SbLTR003594_single_aa	1
ZmLTR006720_single_aa	1
SbLTR003435_single_aa	2
SbLTR003031_single_aa	16
SbLTR002809_single_aa	5826
SbLTR004116_single_aa	13
SbLTR003188_single_aa	31
SbLTR000043_cons_aa	275
SbLTR000055_cons_aa	100
SbLTR001820_single_aa	1
ZmLTR008571_single_aa	1
ZmLTR013347_single_aa	1
SbLTR000629_cons_aa	2
ZmLTR004204_single_aa	2
ZmLTR010431_single_aa	247
ZmLTR007108_single_aa	1
ZmLTR001312_cons_aa	7
ZmLTR011269_single_aa	8
ZmLTR000801_cons_aa	3248
ZmLTR010098_single_aa	2
ZmLTR000238_cons_aa	3
ZmLTR001990_single_aa	12
ZmLTR001181_cons_aa	3
ZmLTR009315_single_aa	5
ZmLTR001240_cons_aa	4
ZmLTR003724_single_aa	14
SbLTR002706_single_aa	16
ZmLTR013506_single_aa	1
ZmLTR006931_single_aa	3
ZmLTR003853_single_aa	30
ZmLTR010106_single_aa	3
ZmLTR010054_single_aa	10
ZmLTR000733_single_aa	2
SbLTR003835_single_aa	1
ZmLTR005249_single_aa	1
ZmLTR005423_single_aa	7
ZmLTR010988_single_aa	1
SbLTR004171_single_aa	1
ZmLTR004145_single_aa	1
SbLTR002020_single_aa	1
ZmLTR010887_single_aa	2
ZmLTR009476_single_aa	2
ZmLTR005285_single_aa	1
ZmLTR009946_single_aa	11
ZmLTR015263_single_aa	1
ZmLTR011364_single_aa	26
ZmLTR012908_single_aa	1
ZmLTR012280_single_aa	6
ZmLTR002489_single_aa	2
ZmLTR004114_single_aa	2179
ZmLTR004083_single_aa	2
ZmLTR001114_cons_aa	15
ZmLTR015342_single_aa	1
SbLTR001995_single_aa	2
ZmLTR015244_single_aa	4
ZmLTR003934_single_aa	1
SbLTR002502_single_aa	72
SbLTR000731_single_aa	595
ZmLTR011211_single_aa	11
ZmLTR007088_single_aa	1
ZmLTR012403_single_aa	66
ZmLTR000850_cons_aa	4
SbLTR000802_single_aa	2
SbLTR001222_single_aa	7
ZmLTR013771_single_aa	33
ZmLTR003675_single_aa	17
ZmLTR003891_single_aa	2
ZmLTR011284_single_aa	1
SbLTR002018_single_aa	1
ZmLTR000186_cons_aa	3
SbLTR001475_single_aa	1254
ZmLTR010055_single_aa	2
SbLTR000318_cons_aa	4
ZmLTR000015_cons_aa	15112
SbLTR004129_single_aa	598
ZmLTR006468_single_aa	1183
SbLTR002251_single_aa	101
SbLTR004133_single_aa	22
ZmLTR001950_cons_aa	5
ZmLTR002057_cons_aa	2
ZmLTR001742_cons_aa	7
ZmLTR001631_cons_aa	34
ZmLTR001336_cons_aa	504
ZmLTR002715_single_aa	2
ZmLTR011350_single_aa	4
ZmLTR000079_single_aa	4
SbLTR003224_single_aa	1
ZmLTR010536_single_aa	2
ZmLTR010452_single_aa	105
ZmLTR006617_single_aa	1
ZmLTR000088_cons_aa	9
ZmLTR006105_single_aa	3
ZmLTR002418_single_aa	1
ZmLTR010096_single_aa	2
ZmLTR008428_single_aa	4
ZmLTR012442_single_aa	13
ZmLTR002267_single_aa	3
ZmLTR002855_single_aa	1
ZmLTR010351_single_aa	1
ZmLTR012277_single_aa	1

## Sheet: Fig2a_LTR_Gypsy_tree
Newick Format tree, focal TE represents collapsed monophyletic group containing all Sorghum (Sb), all Zea (Zm), or GyDb exemplars (RT)
((((((((((((((((ZmLTR002482_single_aa:0.0625,((((ZmLTR001950_cons_aa:0.0125,(ZmLTR002057_cons_aa:0.00625,((((ZmLTR001742_cons_aa:0.00125,((((ZmLTR001631_cons_aa:0.00025,(((ZmLTR001336_cons_aa:6.25e-05,(ZmLTR002715_single_aa:3.125e-05,(ZmLTR011350_single_aa:1.5625e-05,((ZmLTR000079_single_aa:5.208333333e-06,(SbLTR003224_single_aa:2.604166667e-06,ZmLTR010536_single_aa:2.604166667e-06)0.901:2.604166…

## Sheet: Fig2b_LTR_Copia
focalTE	count
ZmLTR007741_single_aa	63635
ZmLTR009879_single_aa	163
ZmLTR006489_single_aa	1
ZmLTR011589_single_aa	7
ZmLTR013065_single_aa	2
ZmLTR004551_single_aa	1
ZmLTR013823_single_aa	27
ZmLTR013674_single_aa	1
ZmLTR010369_single_aa	1
SbLTR000307_cons_aa	11
ZmLTR002538_single_aa	1
ZmLTR010829_single_aa	14
ZmLTR008362_single_aa	445
ZmLTR007730_single_aa	1
ZmLTR003705_single_aa	3
SbLTR001634_single_aa	5
ZmLTR003763_single_aa	5
ZmLTR005368_single_aa	2
SbLTR003433_single_aa	7612
SbLTR000137_cons_aa	1438
ZmLTR001422_single_aa	668
SbLTR003733_single_aa	1596
ZmLTR010997_single_aa	359
SbLTR000613_cons_aa	103
SbLTR000031_single_aa	242
SbLTR001626_single_aa	7
SbLTR000509_single_aa	52
SbLTR000445_single_aa	4
ZmLTR011470_single_aa	1
ZmLTR008714_single_aa	2
SbLTR000965_single_aa	22
ZmLTR002229_single_aa	1
ZmLTR001694_cons_aa	3
ZmLTR002888_single_aa	1
ZmLTR011770_single_aa	1
SbLTR001345_single_aa	4
ZmLTR008927_single_aa	2
ZmLTR004450_single_aa	1
ZmLTR011026_single_aa	8
ZmLTR015238_single_aa	1
ZmLTR001290_cons_aa	2
SbLTR000391_cons_aa	3
RT_sire	1
SbLTR001094_single_aa	2
SbLTR000158_cons_aa	2
SbLTR004168_single_aa	1
ZmLTR000649_cons_aa	6
ZmLTR014024_single_aa	1
SbLTR001259_single_aa	1
SbLTR000417_cons_aa	3
ZmLTR002736_single_aa	12
SbLTR000034_cons_aa	27
ZmLTR000133_cons_aa	55
SbLTR000296_cons_aa	11
SbLTR000419_cons_aa	6
ZmLTR002098_single_aa	14
SbLTR000240_cons_aa	16
ZmLTR006570_single_aa	1
SbLTR000114_single_aa	63
SbLTR003448_single_aa	1
SbLTR000316_cons_aa	2
ZmLTR000399_cons_aa	25
SbLTR004199_single_aa	31
SbLTR003659_single_aa	1
ZmLTR004455_single_aa	3
SbLTR000676_single_aa	11
SbLTR002602_single_aa	2
ZmLTR009004_single_aa	1
ZmLTR001836_single_aa	3
ZmLTR002023_cons_aa	4
ZmLTR003154_single_aa	1
SbLTR000319_cons_aa	2
ZmLTR007903_single_aa	1
ZmLTR000994_cons_aa	3
ZmLTR000503_cons_aa	9
SbLTR000044_cons_aa	5
RT_retrofit	1
ZmLTR001073_cons_aa	9
ZmLTR000902_cons_aa	2
SbLTR001112_single_aa	1
ZmLTR001835_cons_aa	2
ZmLTR007650_single_aa	1
ZmLTR009140_single_aa	10
SbLTR002856_single_aa	1
SbLTR003285_single_aa	4
SbLTR000578_cons_aa	17
SbLTR000088_cons_aa	24
SbLTR002526_single_aa	6
SbLTR000409_cons_aa	5
SbLTR002612_single_aa	1
ZmLTR000692_cons_aa	2
SbLTR000487_single_aa	2
SbLTR000546_cons_aa	6
SbLTR002257_single_aa	8
SbLTR000758_single_aa	1
ZmLTR007714_single_aa	2
SbLTR002560_single_aa	1
SbLTR001240_single_aa	2
SbLTR002552_single_aa	14
SbLTR000235_cons_aa	8
SbLTR001334_single_aa	2
ZmLTR007256_single_aa	35
ZmLTR003583_single_aa	2
ZmLTR009523_single_aa	1
ZmLTR007509_single_aa	403
ZmLTR004444_single_aa	2
ZmLTR000116_cons_aa	10
SbLTR000887_single_aa	2
SbLTR000017_cons_aa	51
SbLTR004033_single_aa	1
ZmLTR000374_cons_aa	34
ZmLTR007712_single_aa	1
SbLTR000243_cons_aa	5
ZmLTR002116_single_aa	17
ZmLTR000726_cons_aa	10
SbLTR000516_cons_aa	3
SbLTR000279_cons_aa	11
ZmLTR001615_cons_aa	11
SbLTR002429_single_aa	1
ZmLTR000281_cons_aa	9
ZmLTR014158_single_aa	9
ZmLTR008261_single_aa	1
ZmLTR000517_cons_aa	5
ZmLTR001940_cons_aa	2
ZmLTR007867_single_aa	1
SbLTR000317_cons_aa	2
SbLTR000735_single_aa	1
SbLTR002118_single_aa	1
ZmLTR003435_single_aa	1
SbLTR000334_cons_aa	2
ZmLTR009638_single_aa	1
SbLTR002217_single_aa	1
ZmLTR001499_cons_aa	2
SbLTR004118_single_aa	1
ZmLTR002850_single_aa	1
ZmLTR000631_cons_aa	14
SbLTR001516_single_aa	31
SbLTR001859_single_aa	1
ZmLTR002751_single_aa	1
SbLTR001362_single_aa	1
ZmLTR007740_single_aa	1
ZmLTR000532_cons_aa	3
SbLTR001412_single_aa	5
SbLTR004222_single_aa	4
ZmLTR001446_cons_aa	7
ZmLTR003826_single_aa	2
ZmLTR009144_single_aa	1
ZmLTR006920_single_aa	5
ZmLTR012946_single_aa	2
ZmLTR008682_single_aa	1
SbLTR004136_single_aa	2
ZmLTR008400_single_aa	1
ZmLTR010527_single_aa	1
SbLTR003673_single_aa	5
ZmLTR004787_single_aa	1
SbLTR000404_cons_aa	6
ZmLTR010706_single_aa	4
ZmLTR005964_single_aa	1
SbLTR000337_cons_aa	4
ZmLTR000494_cons_aa	22
SbLTR001968_single_aa	1
SbLTR003217_single_aa	1
ZmLTR000566_cons_aa	7
SbLTR003870_single_aa	2
ZmLTR000191_cons_aa	3
SbLTR004111_single_aa	1
ZmLTR000728_cons_aa	6
SbLTR000045_cons_aa	4
SbLTR000154_cons_aa	4
SbLTR002149_single_aa	12
ZmLTR000663_cons_aa	4
ZmLTR001356_cons_aa	4
SbLTR000970_single_aa	1
ZmLTR002806_single_aa	1
ZmLTR008639_single_aa	2
ZmLTR012215_single_aa	4
SbLTR000841_single_aa	2
SbLTR002925_single_aa	3
ZmLTR003152_single_aa	3
ZmLTR005402_single_aa	1
ZmLTR013863_single_aa	1
ZmLTR000496_single_aa	3
SbLTR002622_single_aa	2
ZmLTR006725_single_aa	1
SbLTR000662_single_aa	1
SbLTR003304_single_aa	1
SbLTR003512_single_aa	1
ZmLTR003318_single_aa	1
SbLTR000902_single_aa	4
SbLTR001967_single_aa	2
ZmLTR000087_single_aa	36
ZmLTR003017_single_aa	83
SbLTR000171_single_aa	14
ZmLTR008125_single_aa	4
ZmLTR009967_single_aa	1
SbLTR000033_cons_aa	20
ZmLTR000897_cons_aa	21
ZmLTR000490_cons_aa	6
SbLTR000403_cons_aa	2
SbLTR004072_single_aa	1
SbLTR000411_cons_aa	2
ZmLTR001010_cons_aa	7
SbLTR000329_cons_aa	2
ZmLTR009187_single_aa	2
ZmLTR013904_single_aa	2
SbLTR003678_single_aa	9
ZmLTR010644_single_aa	21
SbLTR000540_cons_aa	4
SbLTR001245_single_aa	1
RT_tork	1
SbLTR001791_single_aa	45
SbLTR000183_cons_aa	7
SbLTR000211_cons_aa	18
ZmLTR000458_cons_aa	8
SbLTR000078_cons_aa	9
ZmLTR003094_single_aa	1
ZmLTR002987_single_aa	1
ZmLTR007631_single_aa	1
SbLTR000468_cons_aa	4
ZmLTR001439_cons_aa	4
ZmLTR011967_single_aa	1
ZmLTR005102_single_aa	26
SbLTR002852_single_aa	1
ZmLTR009838_single_aa	2
ZmLTR003229_single_aa	14
SbLTR001700_single_aa	1
SbLTR000111_cons_aa	18
SbLTR003027_single_aa	118
SbLTR002664_single_aa	1
ZmLTR001621_single_aa	2
SbLTR002613_single_aa	4
SbLTR004020_single_aa	1
ZmLTR006674_single_aa	1
ZmLTR005204_single_aa	491
ZmLTR000788_single_aa	11
SbLTR003962_single_aa	1
SbLTR002303_single_aa	15
ZmLTR012648_single_aa	67
ZmLTR006881_single_aa	3
ZmLTR013832_single_aa	1
SbLTR002178_single_aa	1
ZmLTR000870_cons_aa	3
ZmLTR000750_cons_aa	6
ZmLTR012173_single_aa	2
SbLTR000080_cons_aa	47
SbLTR002844_single_aa	18
SbLTR003779_single_aa	3
SbLTR002280_single_aa	1
ZmLTR005774_single_aa	3
ZmLTR003386_single_aa	1
SbLTR001206_single_aa	1
ZmLTR000363_cons_aa	297
SbLTR001578_single_aa	5
SbLTR002087_single_aa	1
SbLTR002923_single_aa	6
ZmLTR010992_single_aa	140
SbLTR002574_single_aa	21
ZmLTR006324_single_aa	207
SbLTR002868_single_aa	2
SbLTR002535_single_aa	1
ZmLTR002085_single_aa	2
ZmLTR009253_single_aa	2
SbLTR001242_single_aa	1
ZmLTR009568_single_aa	1
SbLTR000207_cons_aa	2
SbLTR001665_single_aa	47
SbLTR002042_single_aa	1
ZmLTR010511_single_aa	3
SbLTR003648_single_aa	3
SbLTR000767_single_aa	1
SbLTR002228_single_aa	1
ZmLTR010789_single_aa	1
SbLTR000523_cons_aa	2
ZmLTR006462_single_aa	2
ZmLTR000868_cons_aa	4
SbLTR002916_single_aa	9
SbLTR000980_single_aa	47
ZmLTR007774_single_aa	1
SbLTR002153_single_aa	1
SbLTR000195_cons_aa	27
SbLTR000224_cons_aa	12
ZmLTR000260_cons_aa	15
ZmLTR000129_cons_aa	7
SbLTR000352_cons_aa	14
SbLTR000420_cons_aa	6
SbLTR001673_single_aa	16
SbLTR001397_single_aa	3
ZmLTR005753_single_aa	2
ZmLTR004864_single_aa	2
ZmLTR011129_single_aa	1
SbLTR003210_single_aa	1
ZmLTR008119_single_aa	2
ZmLTR008037_single_aa	1
ZmLTR008739_single_aa	1
SbLTR000266_cons_aa	3
ZmLTR001986_cons_aa	173
ZmLTR001829_cons_aa	4
SbLTR000327_cons_aa	10
SbLTR004039_single_aa	1
ZmLTR001069_cons_aa	10
SbLTR003385_single_aa	1
ZmLTR011541_single_aa	5
SbLTR000011_cons_aa	4
ZmLTR007025_single_aa	1
SbLTR003712_single_aa	1
ZmLTR001234_cons_aa	9
ZmLTR001438_single_aa	2
SbLTR000581_cons_aa	5
SbLTR000628_cons_aa	3
ZmLTR002965_single_aa	1
SbLTR001365_single_aa	1
ZmLTR009717_single_aa	1
ZmLTR009449_single_aa	19
SbLTR002879_single_aa	21
RT_oryco	1
SbLTR002515_single_aa	1
SbLTR003161_single_aa	1
ZmLTR012067_single_aa	3
SbLTR001687_single_aa	2
SbLTR002599_single_aa	1
SbLTR002209_single_aa	1
ZmLTR008721_single_aa	1
ZmLTR012758_single_aa	3
SbLTR001396_single_aa	1
ZmLTR008710_single_aa	3
RT_tat	1
RT_crm	1
RT_reina	1
RT_del	1
RT_galadriel	1
SbLTR000597_single_aa	4
ZmLTR001802_cons_aa	4
ZmLTR009848_single_aa	1
ZmLTR000610_single_aa	10
ZmLTR005397_single_aa	8
SbLTR003979_single_aa	1
ZmLTR011384_single_aa	2
SbLTR001137_single_aa	3
ZmLTR006427_single_aa	2
ZmLTR006485_single_aa	224
ZmLTR015410_single_aa	16
ZmLTR013699_single_aa	3
ZmLTR007568_single_aa	192
ZmLTR009703_single_aa	3
ZmLTR011860_single_aa	2
ZmLTR006179_single_aa	1
ZmLTR000021_cons_aa	63
ZmLTR000304_cons_aa	3
ZmLTR006897_single_aa	3

## Sheet: Fig2b_LTR_Copia_tree
Newick Format tree, focal TE represents collapsed monophyletic group containing all Sorghum (Sb), all Zea (Zm), or GyDb exemplars (RT)
((((((((((((((((((((ZmLTR007741_single_aa:0.05002753388,(ZmLTR009879_single_aa:0.025033453,((ZmLTR006489_single_aa:0.009710022151,ZmLTR011589_single_aa:0.009710022151)0.815:0.007009908722,ZmLTR013065_single_aa:0.01671993087)0.924:0.008313522122)0.849:0.02499408089)0.999:0.04995929218,ZmLTR004551_single_aa:0.09998682606)0.936:0.05002893548,ZmLTR006897_single_aa:0.1500157615)0.350:0.04999978199,ZmL…
