# Supplementary material for: Improved maize reference genome with single-molecule technologies
Source: Nature. 2017 Jun 12;546(7659):524–7. doi: 10.1038/nature22971 (PMC7052699; doi:10.1038/nature22971)
Supplement: Supplementary file 7 — Source data to Fig. 3 [file 41586_2017_BFnature22971_MOESM7_ESM.xlsx]

## Sheet: alignment of Ki11 optical map
#Chromosome	Start	End	#This is BED format
1	61132	118642
1	234810	332206
1	467916	610616
1	1313815	1515320
1	1557033	1583555
1	1645222	1662356
1	1842186	1937443
1	2176060	2387550
1	3306428	3382744
1	3558480	3634435
1	3742033	3961185
1	4721508	5005089
1	6041412	6160067
1	6662101	6742343
1	6967175	7101927
1	8368623	8476738
1	8919732	9091491
1	9269620	9353138
1	11501048	11697706
1	11723929	12103830
1	12823242	13003913
1	13511590	13564001
1	15416032	15751584
1	16140503	16360668
1	16874103	16946867
1	17189383	17365106
1	17697825	17804852
1	18205521	18422610
1	18533728	18943723
1	19171544	19246743
1	19316505	19430264
1	19886921	19961350
1	20040527	20132594
1	22744418	22778209
1	23119415	23164972
1	23267014	23421824
1	23507815	23533117
1	23566781	23730116
1	24004934	24111046
1	24473964	24550951
1	24655240	24788310
1	24966181	25086405
1	25193126	25296767
1	25976446	26081340
1	26896846	27083978
1	27351179	27702752
1	29669312	29792451
1	30011060	30129226
1	32167344	32273730
1	32520656	33028998
1	33108543	33149828
1	34024079	34091942
1	34331477	34362601
1	36147521	36527034
1	37168767	37262592
1	37355674	37492650
1	38348999	38525604
1	38630185	38716137
1	39228465	39316570
1	39409553	39590505
1	40050549	40128814
1	40147291	40278611
1	40707110	40757076
1	40881435	41000367
1	41050818	41126847
1	41843781	41929187
1	41941640	42254171
1	42438920	42790987
1	43042629	43134256
1	43261195	43336300
1	43869116	43983267
1	44062206	44084967
1	45192259	45230818
1	45711316	45795306
1	46514006	46657284
1	47574500	47636684
1	48366313	48428746
1	48717769	48934407
1	49173519	49224608
1	49597498	49713766
1	49714272	50242970
1	50327435	50858022
1	51399256	51450641
1	51861556	51897605
1	52002589	52303872
1	52419801	52453693
1	52700547	52762279
1	53366955	53399834
1	53534264	53885750
1	54030352	54084899
1	54694039	54741251
1	55206918	55225474
1	55558457	55678754
1	55864955	56059248
1	56155486	56206710
1	56616707	56749359
1	56919252	57133826
1	58038811	58165936
1	58189934	58318523
1	58587309	59052149
1	59538115	59907491
1	61524394	61571616
1	61682339	61781986
1	61933615	62426929
1	65856162	65981994
1	66935884	67233096
1	67382296	67449055
1	67988791	68207571
1	68259054	68534826
1	68664193	68810723
1	69025527	69095862
1	70230141	70333343
1	70914181	71302679
1	71858142	72000034
1	72491807	72870787
1	73365736	73582131
1	73832409	73906839
1	74103220	74152263
1	74694341	74913942
1	76399951	76486715
1	76685065	76855499
1	77672697	77729121
1	77744982	77832806
1	78764867	78830996
1	79001912	79062721
1	79197871	79242048
1	79620621	79977630
1	80665577	80769526
1	81324460	81694397
1	81914961	82023870
1	82583829	82641717
1	82925494	83063876
1	83263319	83378612
1	83556897	84258084
1	84358280	84553361
1	86161953	86225565
1	87763705	88008021
1	88238549	88317376
1	88431667	89926617
1	90027360	90175306
1	90340446	90437239
1	91278328	91862549
1	91879076	92060187
1	93199667	93304833
1	93520053	93564642
1	93857605	94148330
1	96706018	96891299
1	97105344	97200763
1	97203182	97446690
1	98110147	98346401
1	99326504	100049391
1	100759632	100995432
1	101087836	101224429
1	101256468	101374263
1	102132377	102218769
1	103608984	103755912
1	103958801	104168229
1	105132590	105166923
1	105411103	105492101
1	105658000	105759563
1	106136822	106543784
1	106569686	107090761
1	107236203	107302904
1	107713171	107779596
1	108010305	108162678
1	109463258	109721720
1	110421036	110533855
1	112637243	112960992
1	114513795	114878421
1	118126372	118421875
1	119590345	119663541
1	120249715	120343136
1	120809197	121051559
1	121502986	121829395
1	122109888	123353218
1	123641027	124050835
1	124168834	124314903
1	124402236	125272101
1	125339329	125626017
1	125759606	126389077
1	127015892	130674496
1	130818787	132200930
1	132201831	133162307
1	133179843	134113325
1	134229959	135129168
1	135138395	136087759
1	136279220	136734508
1	136812496	136980827
1	137124590	138349722
1	138393537	138530281
1	138538389	138910796
1	138999623	139055725
1	139073690	139255202
1	139335037	140319761
1	140464363	140856729
1	141141030	141205238
1	141343627	141662110
1	141785847	141951699
1	142031953	142077623
1	142376831	142422549
1	142603009	142861315
1	143111449	143172827
1	143742697	146488794
1	146502626	146521733
1	146560973	148373779
1	150744976	151742105
1	151760979	152422314
1	152803887	153842263
1	153859679	154212519
1	154220850	154563187
1	154643301	156630248
1	157052965	157287727
1	157579696	157685278
1	157713986	157825582
1	158300683	159264259
1	159275577	159498439
1	160021975	161079386
1	161466961	161955028
1	162534985	162684394
1	162853066	162932239
1	163303783	163622625
1	164255286	164616113
1	164743080	165031783
1	166264009	166565683
1	167348394	167501543
1	167526618	167692253
1	168646922	168836542
1	168903779	168949752
1	169209442	169584408
1	170314544	170400647
1	171274758	171312952
1	172878992	173697623
1	174441417	174692695
1	174700284	174825606
1	175183516	175383575
1	175743500	175982514
1	176012333	176136479
1	176529224	176580560
1	176988908	177216530
1	177246514	177785935
1	178125943	178305017
1	178763535	178922832
1	179124241	179360077
1	180676058	181044680
1	181651854	181707565
1	181919117	181959589
1	182705510	182806580
1	183031428	183346380
1	184557454	184642506
1	185222205	185240936
1	185334957	185682433
1	187421253	187477435
1	190285435	190363216
1	190444911	191780780
1	192008208	192426928
1	193454284	193525742
1	193528169	193618009
1	194411194	194469471
1	194647721	194774064
1	195976928	196145005
1	197310070	197365826
1	198051065	198114956
1	198261448	198312031
1	199528323	199615699
1	199836964	199986414
1	200207178	200237436
1	200796330	201087119
1	201643247	201807944
1	202027031	202111123
1	202368818	202387488
1	202458641	202539772
1	207123518	207175755
1	208416222	208627431
1	208724317	208836209
1	208953047	208979470
1	209258574	209367600
1	209575711	209712953
1	210009401	210083116
1	210358445	210418557
1	211183141	211220047
1	211270303	211383238
1	211954551	212063225
1	212705785	213008622
1	213321456	213419686
1	213721665	213776829
1	214264909	214349756
1	214533727	214584533
1	214604078	215492319
1	215503150	215647024
1	216049147	216151207
1	216369181	216425470
1	216709357	216791645
1	217096939	217152477
1	217231981	217274218
1	217480549	217530036
1	217705771	218000922
1	218875354	218948694
1	219108315	219142565
1	219277182	219333756
1	219660844	219842586
1	220828483	221054811
1	221084247	221728096
1	222033650	222220678
1	223044826	223238064
1	223628767	223716596
1	223837148	224018987
1	225783109	225858298
1	225999287	226074164
1	226868681	226915743
1	227759892	227866979
1	228076535	228178923
1	228361887	228898968
1	229080672	229156922
1	230363842	230523198
1	230769596	230960065
1	233427535	233533691
1	233799096	233910301
1	234268130	234332542
1	234511312	234646415
1	234806172	235069943
1	235863851	236096637
1	236499211	238196448
1	238234123	238278704
1	238382094	238556954
1	239575402	239787782
1	240362457	240469742
1	241475694	241794518
1	242404760	242472823
1	242485029	242579151
1	242790266	242839005
1	243214852	243529152
1	244064823	244211584
1	244390253	244500603
1	244569414	244905279
1	245060596	245104021
1	246107690	246214939
1	246423233	246584603
1	246721127	248248023
1	248438472	248530535
1	248675785	248927545
1	248943494	249089630
1	249562640	249662207
1	250360142	250629475
1	250940658	250991730
1	251193796	251396614
1	251411126	251993741
1	252306431	252332768
1	252497196	252637258
1	253564282	253628239
1	253753968	253793378
1	253866045	253896898
1	255282384	255419596
1	255770385	255819868
1	256009241	256074666
1	256333167	256499887
1	256746658	257202105
1	258350840	258513338
1	259058291	259159022
1	261015340	261031022
1	261198919	261354690
1	264229479	264418789
1	264689141	265272391
1	265841773	266474376
1	266551275	266960085
1	267435308	267493686
1	267817236	268003064
1	268264139	268458174
1	268585880	268994310
1	269070468	269144204
1	269180009	269649719
1	269848702	269934719
1	270022758	270177852
1	270234285	270269403
1	270411391	270894036
1	272026495	272132508
1	272186875	272590764
1	273236190	273462126
1	273544740	273652982
1	273756245	273879179
1	274379422	274690988
1	274728659	275142770
1	275329949	275399933
1	275834414	275954299
1	276060628	276421785
1	277497058	277626795
1	277888038	278007175
1	278163517	278511448
1	279614879	279724952
1	279995932	280040595
1	280257136	280592777
1	280971428	281014139
1	281369912	281464072
1	282352192	282384098
1	282446614	282627500
1	285968799	286059972
1	286196975	286259256
1	286427155	286457675
1	287019290	287414967
1	287459184	287526271
1	287665582	287808956
1	289351869	289404597
1	290480291	290652715
1	291069718	291370416
1	292628169	292916439
1	294223521	294250092
1	294730930	294866454
1	295813887	295851023
1	295893997	295942757
1	296169615	296241549
1	296274214	296440406
1	297615063	297713226
1	297944886	298057122
1	298109258	298322515
1	298612188	298656036
1	298865387	298930753
1	299060988	299163021
1	301194522	301471084
1	303404976	303446869
1	304071368	304176171
1	304467171	304484986
1	304797461	304864636
1	304990042	305081411
1	305599841	305722834
1	306166365	306357961
1	745423	883849
2	957376	1020136
2	1220132	1315614
2	1413113	1662021
2	3088449	3177859
2	3466189	3719235
2	4702937	4810632
2	6230621	6273370
2	6544303	6683996
2	8139179	8305166
2	8483157	8995804
2	9616611	9764057
2	10789493	10879031
2	11721834	11802323
2	14184044	14405166
2	15327814	15385463
2	16487909	16635188
2	16978633	17059647
2	17357947	17518072
2	17584581	17754708
2	18464512	18555271
2	18877155	19013617
2	19370428	19437896
2	19565210	19772219
2	20753442	20880091
2	21748570	21795828
2	21966575	22654269
2	22717403	22931333
2	23763625	24089277
2	24409121	24844202
2	25130594	26118867
2	26124415	26184477
2	26335122	27137833
2	27613185	27649184
2	27655043	27782601
2	27937414	28072305
2	28096828	28164489
2	28212738	28849508
2	30680452	30720096
2	31175567	31648931
2	32084489	32440864
2	32589243	32649256
2	33464126	33842941
2	34080959	34425520
2	34563968	34685847
2	36027270	36790386
2	39504949	39649127
2	40122289	40191248
2	41038872	41352610
2	41558850	41632692
2	41986589	42061145
2	42502861	42573233
2	42699063	42912269
2	43956076	44105168
2	44638780	44801263
2	46025034	46057221
2	46132761	46175151
2	46254757	46291443
2	47114439	47650220
2	48069344	48182019
2	48726458	49011687
2	49288440	49510111
2	50783170	50876434
2	51222765	51376489
2	52008980	52443301
2	52453946	52827953
2	53128210	53183727
2	53954624	54131967
2	54448878	54516061
2	54948431	55279038
2	55622825	55725966
2	55930168	56133411
2	56197181	56240203
2	56407255	56501582
2	56994942	57282872
2	58265083	58382857
2	62817708	63009847
2	63469828	63566200
2	63728457	64006302
2	64104174	64193608
2	64223944	64296528
2	64535622	64582729
2	65115607	65278197
2	65460551	65723471
2	66826069	67259900
2	67344917	68226558
2	68233427	68992752
2	69128090	69153386
2	69241844	69382050
2	69569975	69617606
2	70590444	71037755
2	73037926	73116994
2	73487461	73558003
2	74243493	75029021
2	75807071	76523460
2	76531366	78010657
2	78018049	78396003
2	78410095	79019660
2	79181278	79225368
2	79608360	80544324
2	82839833	83221345
2	83230578	84422852
2	85089300	85137180
2	85360711	85744564
2	86058169	86111576
2	86303733	86351026
2	86487427	86796703
2	88026527	88100988
2	88271433	88458706
2	88486854	90766712
2	91791088	91980549
2	91988862	92895101
2	93033872	94206522
2	101097134	101136996
2	101259892	102208471
2	102813608	102913063
2	102986110	103242004
2	103600849	104011785
2	104057299	104243073
2	106178711	106237611
2	106345599	106436929
2	108156507	108598509
2	108678091	109020111
2	109030987	109261043
2	109826051	110313535
2	110973170	111139564
2	111431226	111602281
2	113091430	113164300
2	113775532	114024877
2	114108429	114170984
2	115227587	115611025
2	115710074	115803636
2	117376403	118876378
2	119002938	119296500
2	119395144	119956069
2	121147525	121224223
2	121873752	122452233
2	122510137	123326910
2	123338002	123588518
2	125353756	125457635
2	125639157	125776062
2	125928113	125954117
2	126260525	126365285
2	126531432	126730797
2	128911259	129075449
2	130034610	130081123
2	130201024	130502322
2	130931926	131242778
2	133473557	133724122
2	133918783	134348858
2	135156014	135269313
2	137857294	137904176
2	138549594	139653471
2	140177257	140317830
2	140339546	140434196
2	140683874	140712901
2	140747832	140792319
2	141166819	142084874
2	142130741	142663270
2	142664306	145145610
2	145242088	145299014
2	145510492	145682572
2	146465056	146805174
2	146877717	146928395
2	147532070	147673011
2	147904810	147936403
2	148034653	148097146
2	149225882	149340065
2	149581612	149731850
2	149836980	150001691
2	150789604	150819791
2	153695826	153720015
2	153927376	154439068
2	154735571	154791700
2	155248091	155299584
2	155404375	156099098
2	156152327	156266748
2	156560831	156652165
2	157217149	157348484
2	157944648	157994586
2	158131818	158422875
2	158882964	158987774
2	160787827	161083180
2	162286536	162535077
2	162623979	162981788
2	163714167	163955092
2	164656805	165113069
2	165126960	165516363
2	165669872	167179620
2	167773600	168110369
2	168259079	168384842
2	170109153	170148110
2	170366573	170492260
2	170498050	170603192
2	170676010	170929205
2	170956817	171268989
2	172815182	173046805
2	174327104	174527983
2	175208907	175261415
2	175878776	176231450
2	176644414	176902486
2	176927442	177264822
2	177656706	178039374
2	178215015	178263010
2	178810181	179061306
2	179454274	179504500
2	181027646	181092575
2	182836501	183061522
2	185029289	185162310
2	185603470	185957553
2	186216068	186595284
2	186859586	187006177
2	187241947	187282199
2	188554461	188851639
2	190843266	190937351
2	191024245	191067808
2	191201302	191362224
2	191565443	191648949
2	192748902	192921703
2	193023930	193048916
2	193802947	193836539
2	195530948	195555675
2	196184407	196462004
2	197972369	198152632
2	198657728	198982086
2	199793097	200096808
2	200486316	200947455
2	201545329	201895900
2	202444358	202539886
2	202950415	203190455
2	204144065	204237553
2	204329674	204654414
2	204909358	204965397
2	206438959	206497581
2	207516917	207649025
2	207950589	207984412
2	208531532	208667247
2	208752903	208902380
2	209134024	209196200
2	210160066	210336469
2	210398632	210442116
2	210568248	210747135
2	211468762	211548865
2	211910179	212443666
2	212878318	212945192
2	214303313	214401290
2	215160539	215274389
2	215492086	215597313
2	215621069	215766667
2	216100719	216140516
2	216197385	216334269
2	216399256	216442357
2	218410381	218527227
2	218623995	218999901
2	219044494	219141733
2	221166926	221282530
2	221483821	221914818
2	222176169	222250467
2	222400833	222821135
2	223653681	223676914
2	223827952	223917149
2	224593127	225025186
2	225444837	225504631
2	226542079	226566820
2	226843998	226998096
2	227213900	227258387
2	227541213	227625555
2	229586731	229637624
2	232585323	232638601
2	233226081	233354833
2	235723207	235781787
2	236022180	236371955
2	236441992	236507620
2	237686113	237726689
2	238915898	238995693
2	240031843	240158547
2	241417132	241461532
2	241721626	241819079
2	242380866	242501356
2	242530661	242622520
2	242748064	242899687
2	243481407	243527005
2	243887099	243938345
2	244163814	244252716
2	32957	594541
3	1483013	1578299
3	2791932	2911620
3	2948075	3187455
3	3483858	3609272
3	3944881	4027800
3	4155730	4286573
3	6524848	6637501
3	6952622	7009163
3	7397985	7468483
3	7750179	8129108
3	8149966	8197367
3	8857821	9091597
3	9163191	9216076
3	10777847	10862038
3	11921437	12107757
3	12174325	12276315
3	12411964	12494255
3	13086822	13186365
3	13347713	13401892
3	17188243	17379838
3	19382409	19451045
3	20583066	20688134
3	21019626	21078393
3	21362380	21442080
3	21592151	21619991
3	21786567	21861209
3	22655842	22783262
3	23032739	23241777
3	23937697	23992372
3	24018661	24638603
3	24749772	24779642
3	25889227	25975686
3	26269869	26341651
3	26584397	26726570
3	27156381	27355588
3	27816710	28015937
3	28171689	28470942
3	30274463	30953773
3	31223935	31509910
3	31853706	31918279
3	32174648	32666281
3	33068030	33125610
3	34217212	34545003
3	35459184	35514030
3	35897527	35948958
3	36129715	36390325
3	36700451	36819144
3	37008726	37342548
3	37930590	38377342
3	38691660	38856934
3	41317217	41576819
3	41585927	42547312
3	42772247	42790603
3	43551220	43619128
3	43622613	43745019
3	43791525	43947578
3	44805115	45145268
3	45615823	46455363
3	49334714	49901458
3	50036422	50092009
3	50462884	50628656
3	50883723	51170761
3	51334288	51448478
3	51540638	51800150
3	52126281	52398701
3	52410658	52809712
3	53544910	53777705
3	54421859	54562660
3	54565124	54772487
3	55227413	55393188
3	55997371	56283540
3	57106861	57360783
3	57729264	58123769
3	58579582	58698810
3	59107148	59318683
3	59528369	60291021
3	60582799	60660704
3	66810170	66963966
3	67488026	67718876
3	67785955	67818044
3	68659755	68701193
3	70234820	70566389
3	70633465	71679970
3	71685475	71748939
3	71860430	71924188
3	72250648	72381319
3	72509268	72838724
3	72950604	73045580
3	73173676	73910793
3	73972236	74385213
3	74403864	76028338
3	76038701	78130214
3	78269666	78570510
3	78598425	79760144
3	79884679	85911143
3	87017113	88937741
3	89027685	89320212
3	89327829	91379706
3	91399562	91598249
3	91707239	91763142
3	91844724	92135774
3	92218536	92351810
3	92355848	92452664
3	92789411	92834688
3	93397354	94048600
3	94152215	94193243
3	94655540	94706043
3	94788355	95161046
3	95288899	96071018
3	97714945	97796001
3	99199899	99326507
3	99380759	100856806
3	100937540	101266671
3	101799421	102011827
3	102068896	102506992
3	102556941	102722756
3	103039799	103346634
3	103351504	104127388
3	104149011	105358064
3	105669798	105681493
3	105776854	105967919
3	107499051	107567054
3	107752463	108326863
3	109538120	109594653
3	109692174	109807474
3	109911918	109972291
3	110067194	110337490
3	110410843	110896545
3	112312069	112413092
3	113733818	113914365
3	114718840	115020817
3	115251485	117610680
3	119207517	119874272
3	120186953	120499376
3	120603851	120783761
3	120886016	121456657
3	123758033	124129917
3	125136571	125198713
3	125285021	125361907
3	125614519	125779127
3	126172928	126298208
3	126542952	126638937
3	126869656	127207858
3	127266727	127478564
3	128657830	128704777
3	129077197	129304194
3	129358290	129480413
3	129608869	129667268
3	129892942	130190895
3	130207559	130502675
3	131885435	132079822
3	133086721	133140503
3	133558368	134550857
3	135967512	136237924
3	136325280	136373064
3	137195068	137694905
3	137915676	138101737
3	138823500	139003589
3	142182458	142257854
3	142436472	142740884
3	144904733	145140162
3	145151039	145495023
3	145581826	145598967
3	145665357	145714627
3	145854562	145938151
3	145946943	146054845
3	147091639	147419814
3	147563775	147839240
3	148709680	148774378
3	148971514	149274571
3	149377545	149457751
3	149583723	149820130
3	150174573	150581797
3	150624729	150718067
3	150727399	151496317
3	151508690	151897788
3	152120126	152188198
3	152274964	152325874
3	153707881	154830840
3	154987153	155273357
3	155544351	155850640
3	156997875	157235081
3	157444821	157493186
3	157511881	157547414
3	157768950	158612213
3	160141478	160268392
3	160551019	161290304
3	162703952	162774558
3	164348585	164397186
3	164479147	165003149
3	165181292	165522469
3	165654880	165785113
3	165935610	166050922
3	166256208	166643833
3	166841083	167203424
3	167666006	168101151
3	168156549	168210027
3	168217712	168250924
3	169327635	169389618
3	169444966	169643030
3	169968049	169999863
3	170682492	170878355
3	171280999	171642161
3	172777271	173352816
3	174455642	174546863
3	174899059	175095079
3	175230812	175294536
3	179069532	179127924
3	179392580	179451699
3	180208577	180805730
3	180866332	180896060
3	181032382	181142383
3	181232018	181343660
3	181834354	181865449
3	181980069	182060977
3	182144437	182187513
3	182294493	182344150
3	182655739	182853146
3	183695762	183936839
3	184108304	184548546
3	184733792	184832443
3	185613722	185945928
3	186292454	186801685
3	187209100	187259796
3	187353437	187417375
3	187784164	187846579
3	187974742	188054373
3	188335888	188365864
3	188606354	188981763
3	189066914	189106340
3	189232181	189305017
3	189581621	189646790
3	189905110	190221488
3	190448599	190655752
3	191220863	191257847
3	191323685	191355933
3	192799575	192867972
3	193732277	193805209
3	194699669	194958615
3	195300247	196328548
3	197477589	197508085
3	197659909	197768879
3	198643777	199052062
3	199101911	199155126
3	199648276	199727509
3	199859846	199952039
3	200670626	200713503
3	201977213	202023728
3	203064746	203120508
3	203650733	203818972
3	205752365	205981062
3	206033852	206096228
3	206139608	206547355
3	207434685	207547340
3	207627490	207716230
3	208054920	208301303
3	209257545	209739844
3	210524305	210974021
3	211330701	211587270
3	211844439	211980175
3	212792346	212989703
3	213122474	213334500
3	213842164	213881781
3	214212963	214272360
3	215262032	215342043
3	215710345	215832946
3	216002967	216137595
3	216211833	216379826
3	216646534	216810175
3	217805390	217866608
3	217994322	218144129
3	220046110	220094820
3	220336958	220546150
3	225081190	225255398
3	225481048	225594709
3	226484851	226575242
3	226676232	226835707
3	227661444	227854404
3	228249665	228401113
3	229599652	229716239
3	230004758	230035705
3	231754182	232369595
3	232476511	232584927
3	232925411	232970016
3	233245578	233483444
3	233527332	233613488
3	234606160	234648329
3	234744104	234783096
3	234987498	235081991
3	235318004	235627189
3	300073	687802
4	993293	1020114
4	3256757	3346918
4	4109901	4161814
4	4358480	4477869
4	7352151	7565880
4	7674720	8239235
4	8323123	9497043
4	9509833	9891048
4	9956308	10446631
4	10685916	10755576
4	11123059	11327122
4	11913872	11972852
4	11977346	11995795
4	12136734	12169594
4	12257336	12375269
4	12492920	12552360
4	13277541	13348351
4	14320440	14431155
4	14513860	14595780
4	14685104	15114992
4	15493957	15583471
4	16006850	16411713
4	17031724	17188651
4	17209475	17334694
4	18812934	18895847
4	19801283	19839186
4	19892797	20117395
4	20627901	20802490
4	20883420	21137676
4	21329338	21446158
4	22490304	22584651
4	22943462	23114490
4	23791932	23892906
4	24424875	24463120
4	24643988	24695112
4	24702922	24842955
4	25015551	25045062
4	25197641	25247609
4	25387277	25412151
4	27224297	27300427
4	27583026	27800909
4	28032040	28128721
4	28134232	28168762
4	28555867	28669316
4	29245117	29509092
4	30870093	31405614
4	31448580	32408364
4	32545728	32633091
4	32980803	33094036
4	33297747	33466714
4	34341435	34701361
4	34814515	34852831
4	36592224	36683779
4	37982549	38054258
4	40213865	40264655
4	40461992	40642004
4	40656040	40957420
4	41305310	43556432
4	43571891	43731561
4	43821488	44056763
4	44117113	44333429
4	44412858	45043955
4	45471869	46429699
4	46745333	46782876
4	47143257	47247248
4	47373360	47619499
4	47837515	48050948
4	48599805	48673055
4	49262473	49635515
4	49715829	51540926
4	51542756	51698843
4	51728804	51853336
4	52125455	52466326
4	52682834	52875279
4	53484073	55098471
4	55163920	55494107
4	56351128	56407688
4	56438783	57232790
4	57313932	57359295
4	57680087	57749552
4	57755698	57965395
4	58071611	58459730
4	58636245	58684115
4	58702534	59179128
4	59291978	59333262
4	59334704	60456109
4	60514220	60875782
4	60883525	61306938
4	61724481	61832913
4	61998550	62237157
4	62347809	62370123
4	64542150	64790358
4	64835091	65618415
4	65978967	66644347
4	66650044	67185311
4	67194518	68196294
4	69226056	69664743
4	71006303	71558333
4	72111069	72219395
4	72396730	72514525
4	73557267	73728786
4	74359134	74609217
4	74727509	74781998
4	74888233	75299807
4	76337577	76863545
4	76871350	77151520
4	77952222	78240610
4	78446534	78535709
4	78661704	78871775
4	79530154	79635255
4	80406650	81171520
4	81415103	81963765
4	81977598	82159371
4	82175968	82320921
4	82658924	82700886
4	83306614	83956376
4	84028652	84241488
4	84748589	85016146
4	85217382	85648439
4	86380917	86629066
4	87070203	87314767
4	87396578	87566235
4	87676542	87858165
4	88135651	88240128
4	88297040	88347417
4	88390659	88660486
4	88804970	88899821
4	89058480	89348487
4	89464752	91133685
4	91194045	91991055
4	92250783	93563333
4	94246317	94372247
4	95599157	96657280
4	96797636	97029847
4	97037570	97809945
4	97819274	98718485
4	98735277	99936511
4	100650474	101583663
4	101821556	102374539
4	102450516	103432450
4	103464897	103893484
4	103897097	106355096
4	106391193	107439337
4	107760136	107923789
4	109013549	109107048
4	110105727	110450438
4	110503208	112181207
4	113809549	113845456
4	114651975	114913965
4	114935748	117002589
4	118082755	119053511
4	119064668	119215050
4	119282980	121839441
4	121880544	122072201
4	122472330	123218867
4	123277118	123545501
4	123931096	124390290
4	127244032	127442405
4	127901827	128766167
4	129882776	130058457
4	130064570	130679659
4	131190697	133117087
4	133231527	133299643
4	133427230	133504493
4	134695691	134809884
4	135266192	135608646
4	135638678	135864870
4	136495873	136529556
4	136631044	136835461
4	137145512	138164878
4	140384031	141083193
4	144207355	144247132
4	144436585	144754631
4	145111620	145236949
4	145322611	145550690
4	147567311	147972992
4	148031390	148150224
4	149517215	149648241
4	150349729	150486424
4	153016052	153829998
4	154085298	154115709
4	154811265	154911460
4	155202141	155247155
4	155357729	155395872
4	155739381	155864966
4	156910140	157079184
4	157223509	157377409
4	157396877	157456058
4	157503651	157543145
4	157886063	158025809
4	160606625	161177654
4	161260909	161329457
4	161767624	161877512
4	162059184	162325728
4	163363490	163807334
4	163889899	163971613
4	164191389	164327772
4	164934574	165259791
4	165366270	165508291
4	165711133	165768218
4	165970689	166047060
4	168500214	168531169
4	168695632	168795612
4	169156206	169294291
4	169439887	169719816
4	170389031	171167753
4	171168917	171496866
4	171809473	171848267
4	172163052	172533494
4	172954543	172988340
4	173072956	173105447
4	173261127	173504954
4	173849869	173930190
4	174320380	174371233
4	174458622	174611684
4	175339365	175595277
4	175874899	176095792
4	176639975	176741843
4	177133012	177158778
4	177931814	178160751
4	178659374	178893240
4	178993787	179098677
4	179209514	179289339
4	179689634	179799445
4	179800421	180069730
4	181235376	181355408
4	181567881	181662361
4	182049668	182585071
4	182747293	183225561
4	183458292	183556623
4	183702881	183758094
4	183997014	184157764
4	188825841	188867420
4	189565401	189676803
4	190301457	190340337
4	190512084	190604394
4	191239488	191344360
4	194614780	194831515
4	195254660	195316992
4	195586651	195969015
4	196580556	196810249
4	197057219	197086214
4	197343244	197468593
4	197472779	197527702
4	197530483	197557907
4	198541469	199266549
4	199334024	199503885
4	199730953	199964299
4	200204527	200242101
4	201828160	202069071
4	202234839	202374968
4	202737558	202860228
4	203704153	203870360
4	204865824	205009974
4	205136500	205201032
4	205371509	205498064
4	206598895	207089826
4	207321276	207555898
4	208379566	208449110
4	208903991	208937128
4	209021137	209107902
4	209493066	209829864
4	209899712	210479882
4	211180644	211263614
4	211434943	211519810
4	212343306	212678278
4	214602618	214678920
4	214715452	215019082
4	215243469	215416876
4	215531980	215565368
4	215817217	215876627
4	216212866	216320986
4	216391605	216565076
4	216566709	216580997
4	216726246	216951422
4	217579384	218490613
4	218491497	218557484
4	218971408	219157951
4	219563334	219706561
4	219790610	219834443
4	220720883	220898318
4	220985481	221468298
4	221682013	222072360
4	222307362	222395865
4	222512898	222705384
4	225814568	225867289
4	226194667	226401218
4	226476519	226547802
4	227806827	228054144
4	229173955	229226255
4	231460975	231633291
4	234421278	234509409
4	235285215	235343018
4	235680670	235837330
4	235933291	235949783
4	236142644	236207703
4	236317770	236392053
4	236593763	236671046
4	239307356	239375631
4	239612875	239695367
4	240849044	241080384
4	241161579	241266315
4	241654293	241714675
4	241804815	242104719
4	243067623	243115554
4	243806840	243876729
4	246177985	246262588
4	246375818	246539537
4	246551187	246968370
4	586903	655534
5	1087900	1523535
5	1534323	1808946
5	1844213	1897164
5	2000735	2117261
5	2663512	3333773
5	3502744	3893451
5	4422702	4578564
5	4712445	4806386
5	5381424	6101826
5	6444350	6564618
5	6937589	6962207
5	8908274	8952426
5	9061725	9123243
5	9462701	9568091
5	10963254	11004257
5	11169595	11200761
5	11474881	11606919
5	11861023	11910934
5	12805563	12911770
5	14105303	14143035
5	14412658	14616111
5	14742576	14979656
5	15098974	15164341
5	15654354	15738590
5	15907482	15963380
5	18687210	18745962
5	19652647	19770821
5	19837411	19948174
5	20980654	21030744
5	21172804	21333337
5	21342433	22221649
5	22226866	22812051
5	22970307	23016470
5	23026259	23227793
5	23613659	23649640
5	23846026	24003863
5	24303353	24455118
5	24579268	24677510
5	25661703	25802796
5	26158526	26227735
5	26295957	26923806
5	27033982	27568296
5	27663904	27866326
5	28581638	28757873
5	28820360	28904881
5	29270078	29323697
5	29337051	29504306
5	29520178	29689027
5	29816925	29961265
5	29972173	30120576
5	30198429	30417450
5	31080648	31159235
5	31249723	31730195
5	31750039	31813654
5	32165869	32291939
5	32366650	32393565
5	32679580	32771342
5	33006121	33099375
5	33439011	33503164
5	35005074	35142212
5	35823568	35944807
5	36235715	36414059
5	36787528	37027290
5	37533628	37825993
5	37958742	38055432
5	38268544	38338505
5	38493221	38553189
5	39231685	39320495
5	39449431	39558231
5	39811243	40223795
5	40237538	40587468
5	41115033	41399403
5	41449741	41781359
5	41852636	42328086
5	42523254	43170995
5	43573385	44180006
5	44191791	44975211
5	45144813	45365536
5	45427261	45506899
5	45746304	45887922
5	48729751	48752131
5	50266746	50680231
5	50903298	51387586
5	52067343	52368514
5	53096065	53341763
5	53430303	54793534
5	55227140	55315233
5	55362283	55846503
5	56336455	56582384
5	57557913	57803833
5	58224781	58584218
5	59654731	59716018
5	59906970	59962043
5	60634524	60674869
5	61288083	61448779
5	61452016	61528362
5	61558053	61599941
5	61833511	61925265
5	62148976	62369097
5	62930007	62977872
5	63260778	63350454
5	63818641	64435344
5	65083841	65117830
5	65208047	65410724
5	65627737	65686322
5	66012470	66461992
5	66553574	66769367
5	66884081	66929362
5	66934694	66987531
5	67447574	67884662
5	68113991	68263439
5	68422399	68656913
5	68663776	68767062
5	68902580	69150094
5	69154443	69385408
5	69437736	69566076
5	70368715	70445352
5	70588411	70821940
5	70832471	71267185
5	71336326	71709081
5	72078296	72108915
5	72222679	72567868
5	72647541	72702481
5	74557490	74799072
5	75490281	75726994
5	75786425	75824290
5	76427567	76652461
5	76868091	77114643
5	78697847	78915747
5	79192811	79758601
5	80694246	81746779
5	82444590	82585385
5	82883731	83047149
5	83251799	84029288
5	85047089	85292526
5	85457977	85926855
5	86289063	86492438
5	87100319	87399388
5	87523145	87657035
5	87658824	87979377
5	88046191	88106385
5	88227189	88289828
5	88602708	88857279
5	89430195	89570483
5	89945165	90247740
5	90871644	91454854
5	92000165	92038695
5	92481981	92937940
5	93004052	93063352
5	93195979	93699878
5	94188536	94707525
5	95185165	95407349
5	96006325	96152443
5	96785812	97463136
5	97683712	98642019
5	98651185	99436709
5	100147861	100192945
5	101154110	102311773
5	102451861	102518668
5	103238578	103541182
5	103555477	104242275
5	104277204	104873970
5	104932418	105466645
5	105769516	105914036
5	106294628	106420474
5	106508191	106920557
5	107024896	107720656
5	107756196	107898626
5	107902093	108308185
5	108603764	108926305
5	109014498	110201523
5	110207703	110518959
5	110708241	110776873
5	110869298	110972204
5	111105314	111172948
5	111324371	111373270
5	111493860	112314906
5	112466026	112825017
5	113810851	113984431
5	114161331	115661229
5	115698007	117065106
5	117077620	117602811
5	117767928	118032919
5	118156902	118872912
5	118883589	119451971
5	120424403	120468481
5	120518715	120726737
5	120863307	121361341
5	121415114	121675105
5	121749006	122281109
5	122438879	123826918
5	124225178	124305729
5	124450424	125233271
5	125292549	126137503
5	126168387	126489544
5	126752847	126854811
5	127042228	127399679
5	129319005	129830790
5	129876307	130178142
5	130773999	131043773
5	131148644	131213587
5	131480671	131790268
5	132701707	132999079
5	132999958	133209295
5	133293017	133502234
5	133508598	133620127
5	133666705	134166735
5	134237050	134444879
5	134547004	134894772
5	136649777	137364694
5	138344903	138947494
5	140074113	140243972
5	141331415	141490399
5	141612647	141740490
5	141753509	141963654
5	141965220	142169122
5	142723958	143340090
5	143672286	143711348
5	145856780	146006181
5	146188587	146353449
5	146759430	147014505
5	147148083	147260715
5	147757160	147823268
5	148638042	148743467
5	150739559	151402761
5	152273025	152477190
5	152660868	153524863
5	154211048	154540614
5	154800087	154978630
5	155072377	155108065
5	155339348	155594495
5	155944254	156110972
5	156486249	156571072
5	157896501	157923536
5	158588008	158781993
5	159122925	159313264
5	160193713	160602364
5	162305956	162420708
5	162471182	162612536
5	163497650	163693519
5	164450996	164508071
5	165008737	165999572
5	166018090	166732842
5	167623579	167725507
5	167930496	167975983
5	168112845	168191062
5	168271558	168333255
5	168687094	168904411
5	169224733	169862781
5	170118694	170179991
5	170995342	171272421
5	171604741	171752541
5	175268510	175328606
5	175547041	175595191
5	177267189	177326795
5	177632065	177690882
5	178279103	178313060
5	178472658	178533041
5	178712109	178857724
5	179010927	179165116
5	179197072	179432114
5	180078464	180152729
5	180307670	180473226
5	180820627	180865203
5	181405798	181645513
5	184392628	184458926
5	184861580	185216881
5	185768467	185953972
5	186176290	186352500
5	186938605	186989919
5	187068222	187214688
5	187979205	188129447
5	188395590	188604957
5	188706485	188779708
5	189359245	189907279
5	190358430	190536959
5	190877766	191017609
5	191271897	191411243
5	191855255	191983938
5	192270292	192411492
5	192960422	193055602
5	193961247	194004220
5	194317867	194549317
5	194559410	194712056
5	195453574	195619421
5	196528425	196586186
5	197747925	197801926
5	198327347	198370107
5	198492508	198659259
5	199249391	199391562
5	199550786	199618207
5	199977013	200019729
5	200195714	200454385
5	200565752	200588869
5	200765889	200988194
5	201052664	201175046
5	201348368	201702544
5	201803766	201875209
5	202014780	202114493
5	202378501	202429127
5	203363980	203432419
5	203606197	204010718
5	204251812	204468007
5	204582762	204697236
5	204968362	205022122
5	205287942	205738369
5	206287628	206369829
5	207799885	208262462
5	208342344	208459793
5	208844152	208976352
5	209170020	209366727
5	210665902	210737311
5	211896851	212199299
5	213164217	213290043
5	214510671	214544109
5	214801281	215055549
5	215976747	216079742
5	216499529	216586344
5	216800861	216896891
5	217284095	217344260
5	217739073	217810352
5	218081467	218385726
5	219063282	219148989
5	219292095	219377512
5	220842607	221064105
5	221202438	221299319
5	221703830	221820982
5	222546036	222590614
5	222723996	222794670
5	222896890	223068763
5	223081736	223267594
5	223276602	223335905
5	311970	380599
6	801466	1008237
6	1167366	1811595
6	2159916	2241091
6	2985230	3229199
6	3361745	3468173
6	3746536	3888193
6	4411841	4454573
6	4587304	4851354
6	6329615	6587285
6	7960853	8030790
6	8380493	8505234
6	9184169	9381949
6	16290816	16579585
6	16683281	16802870
6	18701570	18785016
6	18844106	19516121
6	20547658	20858653
6	21033401	21284288
6	25473106	25510640
6	26712100	27055138
6	27137650	27977161
6	28071186	28323800
6	28345336	28517653
6	29222888	29351389
6	29417869	29576840
6	30844651	31369248
6	31431681	31564257
6	31570117	31589077
6	31729567	32523409
6	32709232	32803466
6	35609364	35735063
6	37509724	37702846
6	38119760	38187763
6	38207710	38605141
6	39109764	39600856
6	39878802	40034676
6	41103446	41300307
6	41702500	41846604
6	42196968	44218160
6	44229508	46099231
6	46941935	46998064
6	47178598	47570021
6	47573418	47680722
6	47768994	50686408
6	50687305	50847601
6	50854174	51114114
6	52410177	52757405
6	52798064	52961836
6	53090814	54596880
6	54666064	56301167
6	58738358	59081788
6	59429139	59911916
6	60072096	60123915
6	61158503	61194395
6	61210014	61260606
6	61325109	61707117
6	62325091	62405333
6	62575318	62769406
6	64332473	64389226
6	65943734	65981898
6	66120294	66224425
6	66431457	66526792
6	66757613	66871264
6	66953399	67142161
6	67570856	68191371
6	69474569	69881421
6	69929316	70252207
6	70257138	70410958
6	71573622	71781333
6	72040803	72192492
6	72300040	72505607
6	72947271	73236906
6	73484765	73551744
6	73935023	74118425
6	74550217	75484391
6	75500508	75683309
6	76735421	76866933
6	77883344	78273094
6	79169170	79640556
6	79982382	80073240
6	81290799	81414173
6	81469235	81716715
6	82206640	82473302
6	82655843	82782271
6	84526562	84659268
6	84762712	85720035
6	85906701	85932569
6	86840785	87267526
6	88181029	88266820
6	88500921	88550126
6	88701457	88899712
6	89426124	89541151
6	89822124	89856430
6	91052249	91165915
6	91534604	91637485
6	92506654	93069714
6	93709885	93802320
6	93898033	94186096
6	94934288	95033006
6	95636782	95879093
6	96207540	96252230
6	96336322	96418381
6	96614203	96685650
6	99183972	99378420
6	99536489	99705407
6	100493446	100560694
6	100805847	100913414
6	101156819	101298886
6	101402036	101458320
6	101554991	102283337
6	102773705	102926331
6	103047229	103115484
6	106213517	106368445
6	107619456	107797666
6	108239663	108415622
6	109000037	109046241
6	113340160	113602756
6	113761766	114104037
6	114153178	114640077
6	115316669	115390713
6	117232082	117583340
6	117771842	117809810
6	118050250	118143020
6	118407845	118889658
6	119066769	119337426
6	120371845	120415816
6	121594573	121963148
6	122151009	122408397
6	124497888	124619423
6	124722330	124757751
6	124814961	124994704
6	125177629	125292301
6	126510620	126561386
6	126673695	126771574
6	126863502	126934660
6	127028398	127176994
6	127327311	127470888
6	127782116	127817357
6	127997526	128126734
6	128198618	128429804
6	128709888	128930522
6	129318403	129900626
6	129911803	130421902
6	130546394	130630509
6	130737354	131119233
6	131124036	131211959
6	131418612	131573930
6	131783982	131856131
6	132172051	132254618
6	132737903	132799776
6	133327510	133421209
6	133654339	133820476
6	133917018	133969168
6	134803279	134932170
6	135247787	135395202
6	135399285	135458113
6	135557050	135870712
6	137925970	138400929
6	138475127	138522257
6	139836314	139906691
6	141340412	141402517
6	141509352	141546423
6	141840990	142236505
6	142504056	142645970
6	143000851	143119843
6	143512234	143559191
6	143600933	143841906
6	144289412	144361184
6	144807254	144873008
6	144946582	145087379
6	145310416	145400302
6	146294650	146349319
6	146577853	146641044
6	146759219	146845100
6	148772033	148815723
6	149105365	149346158
6	149730660	149944089
6	150282099	150420026
6	150602231	150663322
6	150723982	150760534
6	151619388	151870273
6	152249503	152294667
6	152433362	152607915
6	153050004	153336376
6	153616649	153656323
6	153934057	154026641
6	154315903	154397321
6	154474223	154604883
6	156105730	156177180
6	156301463	156388759
6	156682471	156935481
6	157262949	157390138
6	158547554	158825377
6	159069809	159192188
6	159217694	159278288
6	160171643	160337485
6	161462435	161506386
6	161636696	161676429
6	161777940	161809816
6	161904599	161937499
6	163451114	163539245
6	163641854	163699438
6	165374383	165606231
6	166387307	166431404
6	166695191	166728831
6	166963066	167103623
6	168121374	168432196
6	168531105	168621217
6	169006438	169122838
6	169328114	169372894
6	170497916	170665978
6	171574022	171626906
6	172042649	172143790
6	53470	818250
7	1924635	1983920
7	3209054	3393484
7	3568226	3644230
7	3766416	4015237
7	4202331	4249666
7	4685398	4776444
7	4943257	5036537
7	5087161	5216283
7	6676703	6792798
7	6992215	7096351
7	9000457	9194826
7	11821976	12040913
7	13186523	13583978
7	13747532	13861870
7	15127859	15482600
7	18600265	18841022
7	19151501	19284525
7	19316282	19755668
7	21319240	21411592
7	22403427	22552031
7	23075635	23209597
7	23588990	23685235
7	23846933	23907026
7	24660654	24764416
7	25037512	25109924
7	25896435	26065093
7	27793817	27938840
7	28134565	28326922
7	28516221	29565675
7	29982039	30069346
7	30453322	30722795
7	32727228	32973062
7	33443690	33503418
7	34786997	35155997
7	35167852	35213537
7	36658232	37186218
7	37199890	37393161
7	37477832	37876554
7	38067339	38262109
7	38345383	39884487
7	40657331	40722396
7	44196663	44400558
7	44766755	44816629
7	45046142	45169306
7	45577101	45660432
7	47969040	48025297
7	48315361	48382722
7	48580686	48637354
7	48808738	48846468
7	49318186	51423921
7	51482208	51584491
7	53625833	53720883
7	53794765	53949476
7	54195282	54229996
7	54754534	54872320
7	55012023	55300547
7	55425838	56131665
7	56219702	56361960
7	56698167	56774934
7	56901541	57264802
7	57283547	57801871
7	58339967	58454912
7	58821910	59076165
7	59152124	59731088
7	59910452	59937616
7	60001195	60245239
7	60297262	60537598
7	60641861	61075528
7	61119763	61208409
7	61577641	61651848
7	61771338	61881743
7	61981393	62046511
7	62279190	62812561
7	62992218	63159809
7	63171317	63440929
7	63558715	63605932
7	63714973	63968336
7	64078282	64932264
7	65123264	65518661
7	65520128	66061177
7	66203877	66255913
7	66313554	66786142
7	66955795	67047185
7	67116227	67608339
7	67817735	67906085
7	68132350	68891443
7	69032445	70961008
7	71078083	71102084
7	71282112	71352516
7	71452757	71482489
7	71650092	71721687
7	71870276	77083056
7	77098788	77607166
7	77608769	77967044
7	78367605	79167855
7	79168813	80000525
7	80039036	80231765
7	82389759	82500511
7	82566846	82736199
7	82908911	84003027
7	84161002	84337943
7	84482018	84960588
7	84961346	85206615
7	86106967	86817838
7	87258239	87641677
7	88557453	88789870
7	88805334	88832198
7	89274533	90318144
7	90322958	91401734
7	91439830	91772506
7	91846627	92095905
7	95216904	95297294
7	95583575	96205859
7	98707166	100204969
7	100684608	101438876
7	101657642	101693579
7	102168743	102320678
7	103188630	103363849
7	103796630	103870798
7	104044760	104707540
7	107046528	107109061
7	108124473	108198711
7	109142391	109510103
7	111463758	111529302
7	112052944	112215125
7	112786732	112912841
7	113540199	114582389
7	114913302	115099007
7	115105206	115284212
7	115382878	115476414
7	115693920	115869158
7	116148434	116268398
7	116626905	116673248
7	117559055	117633345
7	118638327	118691562
7	119169930	119253463
7	120970057	121136956
7	121213699	121355481
7	121587273	121688196
7	122017665	122219370
7	122624149	122726996
7	123017428	123054507
[truncated: 717 more rows]

## Sheet: SV called from Ki11 optical map
#Chromosome	Start	End	Type of SV	Size of SV
1	332205	467917	deletion	9577.8
1	539189	546314	insertion	8867.4
1	566564	579013	insertion	9569.3
1	1364286	1398051	deletion	15123.9
1	1411908	1417916	insertion	12746.7
1	1890295	1899381	insertion	19698.8
1	3382743	3558481	deletion	25838.8
1	3634434	3742034	deletion	7539.3
1	3857137	3887295	deletion	12677.2
1	4878355	4943529	insertion	9312.1
1	6092131	6101679	deletion	6495.9
1	6742342	6967176	deletion	21235
1	7031030	7077393	insertion	5156.2
1	8389863	8429193	insertion	1606.9
1	8978246	8995841	insertion	13932.6
1	9091490	9269621	insertion	38011.8
1	9322780	9332833	insertion	10456.4
1	11697705	11723930	insertion	184923
1	12871344	12886996	deletion	13530.8
1	12960636	12973790	deletion	11216.2
1	13003912	13511591	deletion	35379.2
1	15488275	15519129	insertion	18465.7
1	15636444	15644766	insertion	6415.2
1	16946866	17189384	deletion	4519.6
1	17265396	17274991	insertion	6789.8
1	17365105	17697826	deletion	1002.7
1	18263788	18280970	deletion	4056.5
1	18422609	18533729	insertion	65294.3
1	18572182	18582674	deletion	7479.2
1	18673613	18691886	deletion	9017.2
1	18745322	18772896	deletion	20516.3
1	18855217	18867149	insertion	9473.4
1	19246742	19316506	insertion	120629
1	19373354	19385767	deletion	9066.5
1	19961349	20040528	insertion	9627.5
1	23600222	23615442	insertion	19093.1
1	24062196	24081055	deletion	7352
1	24111045	24473965	deletion	169596
1	24502014	24517635	deletion	7915.4
1	30043066	30106225	insertion	850.7
1	32567076	32606095	insertion	31728
1	32635712	32650548	insertion	4376.2
1	32666108	32680154	deletion	10472.6
1	32727834	32739051	insertion	7535.3
1	32791209	32820268	insertion	2782.9
1	32872507	32886922	insertion	11675
1	33007799	33010078	insertion	8852.5
1	36183038	36197993	insertion	8809.1
1	36239707	36252359	insertion	11241.8
1	36399024	36407914	insertion	9544.6
1	37262591	37355675	insertion	10980
1	38378649	38408559	insertion	777.4
1	38438783	38451173	insertion	6713.7
1	39316569	39409554	insertion	3154.8
1	39459484	39491455	deletion	10808.1
1	41000366	41050819	deletion	17840.7
1	42038654	42056099	deletion	432
1	42145208	42193903	deletion	24194
1	42254170	42438921	insertion	31301.6
1	43297397	43308245	insertion	8953.3
1	43957612	43966260	insertion	9962.8
1	46532754	46550045	deletion	9465.3
1	48836103	48846091	insertion	9512.5
1	48934406	49173520	deletion	79849.6
1	49971804	50013937	deletion	16498.6
1	50105250	50114932	deletion	7330.6
1	50178462	50179890	insertion	11442.1
1	50511898	50539118	insertion	10667.9
1	50785551	50837947	deletion	14796.4
1	52100939	52120215	deletion	7491.6
1	52179825	52182649	insertion	9326.9
1	52212871	52220786	insertion	1780.6
1	52750628	53534265	deletion	18720.9
1	53719995	53752778	deletion	14499.9
1	53885749	54030353	deletion	38257
1	54084898	55558458	deletion	300892
1	55628060	55638948	deletion	7751.3
1	55678753	55864956	deletion	11502.4
1	55990073	55996971	insertion	11725.3
1	56059247	56155487	insertion	158722
1	56636403	56653226	insertion	17337.3
1	56678183	56716001	deletion	14850.2
1	56749358	56919253	deletion	53519.2
1	56985869	57005681	insertion	8928.5
1	57052584	57061448	insertion	9203.5
1	58107440	58117909	insertion	9346.2
1	58232773	58242444	insertion	9137.5
1	58357005	58587310	deletion	139059
1	58807517	58825986	insertion	37663.7
1	58942631	58975061	deletion	9087
1	59806863	59821819	insertion	9531.7
1	61781985	61933616	deletion	61435.6
1	62153864	62193907	deletion	17423.2
1	62355787	62382813	deletion	23486.7
1	67061159	67165747	insertion	26445.7
1	67233095	67382297	insertion	5986.8
1	67449054	67988792	deletion	108895
1	68028982	68040915	deletion	8764.8
1	68151703	68159089	deletion	685
1	68534825	68664194	insertion	201467
1	68810722	69025528	deletion	120562
1	70333342	70914182	deletion	12815.1
1	71118988	71136252	deletion	9074
1	72870786	73365737	deletion	254498
1	73429602	73453803	insertion	324.1
1	73582130	73832410	deletion	109311
1	74727882	74737501	insertion	13965
1	74775034	74784739	insertion	8722.6
1	76447351	76467022	insertion	24235.6
1	76486714	76685066	insertion	110156
1	76785123	76798587	deletion	9587.9
1	77729120	77744983	insertion	120340
1	78830995	79001913	insertion	86437.9
1	79714689	79718208	insertion	7492.2
1	81481538	81493133	deletion	7342.6
1	83378611	83556898	deletion	85220.1
1	83603072	83603703	insertion	8958.2
1	83682946	83697398	deletion	8914
1	83730219	83750954	deletion	9193.7
1	83781641	83819928	insertion	3003.5
1	83949923	83968490	deletion	7988.7
1	83985223	83994242	insertion	7577.5
1	84037719	84114350	deletion	40026.5
1	84145806	84199657	deletion	18444.9
1	84258083	84358281	deletion	63375.2
1	84456675	84484345	deletion	17387.7
1	87932145	87956933	deletion	9547.7
1	88008020	88238550	deletion	51273
1	88317375	88431668	deletion	27878.2
1	89640310	89698388	deletion	11006
1	89926616	90340447	deletion	17971.8
1	90038745	90107146	deletion	31657
1	91390673	91446326	insertion	6658.8
1	91785847	91792723	insertion	9162.9
1	91991329	92007691	deletion	8476.2
1	93966774	93980204	deletion	745.3
1	96737055	96745872	deletion	1712.7
1	96804854	96821756	deletion	2400.1
1	96891298	97105345	deletion	28303.3
1	97334133	97370229	insertion	20268.2
1	98156914	98180025	insertion	6685.9
1	99684299	99700107	insertion	3191.1
1	99828978	99882288	deletion	3127.7
1	99979654	99987271	insertion	11768
1	100784663	100845298	insertion	1158.1
1	101282242	101296017	deletion	11259.1
1	101750689	101766332	insertion	11456.4
1	101934404	102132378	insertion	88357.6
1	103631861	103661843	deletion	4719
1	103755911	103958802	deletion	16538.1
1	104103409	104145713	deletion	8039.2
1	104168228	105411104	deletion	46714.3
1	105436162	105452572	insertion	15416.5
1	105492100	105658001	deletion	42339.3
1	105682258	105701737	insertion	688.6
1	105759562	106136823	deletion	38305.6
1	106200137	106206349	insertion	7364.6
1	106441783	106491883	deletion	7824.2
1	106639859	106646428	insertion	3054.2
1	106722808	106727645	insertion	6868
1	106992817	107009336	insertion	1721.6
1	107090760	107236204	insertion	56728.5
1	110464222	110479740	deletion	7201.4
1	112693585	112737241	deletion	9197.2
1	112762483	112830367	deletion	25777.2
1	118354862	118388818	deletion	10068
1	119614575	119633617	deletion	16770.8
1	119663540	120249716	insertion	159996
1	120280150	120288942	insertion	11355.6
1	120859607	120876957	deletion	8101.1
1	121051558	121502987	deletion	111502
1	121627684	121644031	insertion	10450.1
1	122151222	122192930	insertion	7543.7
1	122697399	122729300	insertion	17590.7
1	122795126	122832691	deletion	8018.2
1	122908067	122980687	deletion	13471.7
1	123210955	123236905	deletion	10437.3
1	123272014	123276991	insertion	11520.3
1	123660240	123710952	deletion	1115.6
1	123786206	123797671	insertion	9324.6
1	124314902	124402237	insertion	29672.6
1	124540949	124579808	deletion	8852.2
1	124776420	124797904	deletion	8698.2
1	125183690	125216904	deletion	18478.3
1	125407058	125427665	insertion	9750.7
1	127117510	127119942	insertion	5939.5
1	127305845	127325299	insertion	11734.4
1	127611487	127626570	insertion	9658.4
1	127981647	128004130	deletion	9529.9
1	129078783	129081731	insertion	11846.4
1	129121373	129152955	deletion	7987.7
1	129192124	129207362	deletion	9561.3
1	129321450	129383279	deletion	5789.3
1	129537560	129593662	deletion	7325.9
1	129646646	129662592	insertion	7326.3
1	129687978	129715066	deletion	12050.9
1	129977687	130027157	insertion	1440.9
1	130087012	130097244	insertion	2532.7
1	130448777	130470705	deletion	9463.6
1	130585123	130593393	insertion	9404.2
1	130951640	130960213	insertion	755.9
1	131039268	131097343	insertion	15596.5
1	131540640	131550730	deletion	2604.9
1	131732210	131747265	deletion	7897.7
1	131845328	131870430	insertion	7275.7
1	132856537	132858207	insertion	3508.5
1	133206037	133214864	insertion	8067.6
1	133395881	133427044	insertion	2844.5
1	133478412	133480899	insertion	7276.3
1	133643633	133668956	deletion	9934.4
1	133730649	133744970	deletion	2278
1	133801239	133858513	deletion	10807.1
1	133998100	134033542	deletion	7432.2
1	134564250	134588603	insertion	4235.3
1	134830191	134837806	insertion	9311.3
1	134857631	134861920	insertion	7308.4
1	135159610	135168789	insertion	7584.4
1	135244043	135247260	insertion	7248.5
1	135421305	135439332	deletion	7395.5
1	135770119	135797285	deletion	15373.7
1	135837543	135862010	deletion	4462.4
1	136940726	136945388	insertion	7651.4
1	137206110	137282236	insertion	15811.5
1	137315936	137345222	insertion	5425.8
1	137380314	137391004	insertion	12917.6
1	137467978	137561061	insertion	16427.7
1	137740968	137813115	deletion	17480.6
1	137978179	137981988	insertion	8478.8
1	138094432	138107300	deletion	8275.2
1	138151773	138196670	deletion	17964.5
1	138239980	138280922	deletion	14644.9
1	138483393	138488996	insertion	12028
1	138601531	138626438	deletion	6614.4
1	138910795	138999624	deletion	24436.6
1	139144854	139159555	deletion	7625.2
1	139206610	139232284	deletion	18771.5
1	139255201	139335038	deletion	23042.7
1	139488117	139517286	insertion	10288.7
1	139672356	139678601	insertion	645.3
1	139715041	139718844	insertion	8372.1
1	140131724	140161050	deletion	197.2
1	140201765	140211439	insertion	11639.2
1	140561798	140587924	deletion	9632.2
1	140614006	140656076	deletion	9143
1	140720568	140743416	deletion	16757.2
1	141513477	141535958	insertion	17678.2
1	141575965	141612250	insertion	5964.4
1	141886925	141902950	deletion	1942.2
1	142640352	142654892	deletion	8109.2
1	143974322	143992954	insertion	2026.2
1	144164763	144188480	deletion	10135.4
1	144240899	144263871	deletion	11468.9
1	144816263	144831520	deletion	7362.6
1	145262491	145265417	insertion	10706.5
1	145526733	145530162	insertion	9003.3
1	145983792	145992170	insertion	10670
1	146114362	146168396	deletion	3108.8
1	146397098	146420900	insertion	12317.8
1	146709968	146733718	deletion	10029.5
1	146786207	146804344	deletion	11344.3
1	146829030	146845923	insertion	8659.7
1	146949253	146962506	deletion	9468.9
1	147080496	147093247	insertion	8235.4
1	147170131	147180358	deletion	7436.3
1	147220174	147228208	insertion	4264
1	147564502	147584124	deletion	9011.4
1	147694049	147732886	deletion	7306.5
1	147960909	148010750	deletion	9375.4
1	148052016	148079978	deletion	12172
1	148211797	148222177	insertion	8776.7
1	148331113	148335480	insertion	16422.6
1	150916706	150940749	deletion	2826.4
1	151123321	151159517	deletion	16575.8
1	151190395	151194815	insertion	8811
1	151212438	151214832	insertion	8519.3
1	151372208	151398058	deletion	7511.8
1	151943227	151954724	insertion	6122
1	152019391	152035067	deletion	9373.3
1	152163927	152193224	deletion	7591.6
1	152926687	152973991	insertion	3722.7
1	153204457	153214309	deletion	7489.8
1	154769474	154798604	deletion	12650.4
1	157090934	157137158	deletion	537.5
1	157192236	157221089	deletion	16086.9
1	157287726	157579697	deletion	40671
1	157825581	158300684	insertion	10541.8
1	158370084	158414314	deletion	18994.9
1	158481565	158496539	deletion	6806.9
1	158646450	158667895	deletion	12859
1	158742765	158769563	deletion	11830.1
1	159066560	159073072	insertion	15589.1
1	159163587	159177474	insertion	9075.5
1	159358668	159376777	deletion	11990
1	159448211	159460214	insertion	9481
1	160085486	160110928	deletion	7822.6
1	160133415	160159663	deletion	11323.8
1	160242526	160300078	deletion	1015.5
1	160418271	160438430	insertion	14035.3
1	160597680	160620720	deletion	9140.2
1	160738411	160765439	deletion	18534.6
1	160797073	160828926	deletion	4406.8
1	160886688	160933489	deletion	8265.5
1	161027771	161033674	insertion	4640.5
1	161079385	161090737	insertion	7240.7
1	161125388	161466962	insertion	145646
1	161575429	161600076	insertion	10535.9
1	161673081	161719582	deletion	2253.2
1	161770026	161797504	deletion	8083.5
1	161878342	161891124	deletion	6932.4
1	161955027	162534986	deletion	24604.8
1	162684393	162853067	deletion	43501
1	162887672	162905282	deletion	9591.9
1	162932238	163303784	insertion	22684.5
1	163323943	163363621	insertion	19830.2
1	163396877	163423078	deletion	24027.4
1	163507658	163516096	insertion	8120.7
1	164616112	164743081	deletion	36419.2
1	164782334	164793275	deletion	2626.6
1	164874076	164880663	insertion	3469.4
1	164942098	164955111	deletion	10407.3
1	167389046	167395122	insertion	9023.3
1	167410360	167442740	insertion	19471.7
1	167586044	167591540	insertion	8364.5
1	167629709	167671709	insertion	9437.5
1	167692252	168646923	insertion	36972.2
1	168704885	168712447	insertion	9789.6
1	168755940	168765011	insertion	9107.9
1	169256464	169268923	deletion	7875.3
1	169584407	170314545	deletion	82966.5
1	173002365	173020636	deletion	9682.9
1	173264358	173284658	deletion	7495.8
1	173484900	173495659	insertion	7003.6
1	173577232	173590406	insertion	6345.6
1	173697622	174441418	deletion	348481
1	175259133	175292224	insertion	5665
1	175779904	175786800	insertion	9860.5
1	175915255	175930397	deletion	11003.2
1	175982513	176012334	insertion	61593.2
1	176580559	176988909	deletion	39825.2
1	177345205	177349775	insertion	9739
1	177565310	177582922	deletion	12853.3
1	178922831	179124242	deletion	85732.7
1	179145070	179174196	deletion	13879.5
1	179241833	179248903	insertion	4257
1	179269954	179293903	insertion	20459.1
1	180720172	180735975	deletion	7563.1
1	180772675	180792745	deletion	7343.1
1	180823617	180840183	deletion	11454.8
1	180872146	180885846	deletion	9619
1	183091337	183158239	deletion	21899.8
1	183205317	183256118	insertion	1471.2
1	184588017	184610297	deletion	9225.5
1	185358453	185372635	insertion	9350.2
1	185406368	185425737	deletion	9362.7
1	185514983	185527998	insertion	7863.1
1	185560159	185577406	deletion	5685
1	190363215	190444912	deletion	1382.1
1	190635483	190646612	deletion	7713.6
1	190866542	190875771	insertion	7566.4
1	190927988	190953983	deletion	4810.8
1	191036048	191062126	deletion	13519.1
1	191398633	191413472	insertion	2700.6
1	191480390	191491570	deletion	7947.6
1	191576895	191587513	insertion	1815.8
1	192277045	192287850	insertion	13144.8
1	194469470	194647722	insertion	57966
1	194774063	195976929	deletion	391176
1	199615698	199836965	insertion	69089.7
1	199986413	200796331	deletion	173245
1	200862782	200886533	insertion	9848.8
1	200981505	201000005	insertion	19605
1	201725201	201772668	deletion	18966
1	201807943	202027032	insertion	107558
1	208443476	208449095	insertion	9579.2
1	208519470	208544445	insertion	4666.7
1	208627430	208724318	insertion	27118.2
1	209279216	209343326	deletion	23164.2
1	209712952	210009402	deletion	4975.9
1	210383520	210393842	insertion	11196.6
1	212732331	212751345	insertion	20424.6
1	212831081	212861869	insertion	15883.7
1	213008621	213321457	insertion	25460.8
1	213357312	213379520	insertion	7493.6
1	214680222	214723514	deletion	35105.5
1	214781737	214800120	insertion	12006.9
1	214986410	214995072	insertion	2938
1	215057507	215083839	deletion	12193.9
1	215325489	215328960	insertion	9444.2
1	215647023	216049148	deletion	120353
1	216151206	216369182	insertion	94495.6
1	216425469	216709358	insertion	37809.7
1	216750685	216758254	deletion	4245.7
1	217779288	217855880	insertion	6459.1
1	217939454	217951406	insertion	25477.9
1	218948693	219660845	deletion	3617
1	219702874	219764213	deletion	18726.2
1	220917881	220939539	deletion	6741.9
1	221054810	221084248	insertion	94451.4
1	221211124	221223519	deletion	7436.8
1	221497373	221516937	insertion	2464.9
1	221549169	221562229	insertion	11951.8
1	221710564	221728096	deletion	9504
1	221752771	221766052	deletion	9602.2
1	221805947	221810068	insertion	4139.6
1	221835814	222033651	deletion	36576.2
1	223111845	223123800	insertion	6738.3
1	223208056	223209451	insertion	7519.2
1	223238063	223628768	insertion	139776
1	223716595	223837149	deletion	23299.7
1	223940523	223944389	insertion	6538.2
1	225858297	225999288	deletion	18749.6
1	227785721	227788164	insertion	9399.8
1	227866978	228076536	deletion	94034.8
1	228486902	228519721	insertion	4536
1	228545833	228562580	insertion	4729.3
1	228581057	228619068	deletion	8453.8
1	228647262	228665884	deletion	8800.3
1	228752075	228805773	insertion	22874.8
1	228849724	228859394	deletion	7372.3
1	233533690	233799097	insertion	110437
1	233871251	233883220	deletion	7130.4
1	233910300	234268131	deletion	177913
1	234646414	234806173	deletion	59426.9
1	234840211	234852581	deletion	1351.5
1	234876413	234891689	deletion	13089.5
1	234962175	234978195	deletion	7594.6
1	235923372	235950318	insertion	8702.1
1	236096636	236499212	insertion	55225
1	236647423	236666993	deletion	8937.2
1	239679309	239700523	insertion	8049.1
1	239743940	239768556	deletion	9266
1	240398154	240413081	insertion	7531.9
1	241499534	241519945	deletion	1818.3
1	241574801	241584488	deletion	4574.1
1	241663139	241684778	deletion	9773.2
1	243269341	243287053	deletion	8974.9
1	244105081	244123272	insertion	1510.9
1	244423175	244457301	deletion	11358.3
1	244500602	244569415	insertion	23206.7
1	244808691	244873400	insertion	14264.9
1	246584602	246721128	insertion	67754.3
1	246746386	246750902	insertion	5592.7
1	246844999	246874143	deletion	3044.4
1	246952182	246966799	deletion	4184.9
1	247066727	247117614	insertion	7183.5
1	247479197	247491690	insertion	31112.5
1	247638569	247664568	deletion	7701.5
1	247862123	247868753	insertion	3105
1	247910627	247914607	insertion	11755.8
1	248081153	248104384	deletion	11690
1	248195343	248205888	insertion	5156.9
1	248853190	248860124	insertion	12076.8
1	250429210	250435047	insertion	8959.9
1	251849287	251873308	deletion	13648.9
1	251920928	251924639	insertion	2276.7
1	251993740	252497197	deletion	18174.1
1	252585353	252594334	insertion	7252.5
1	253580977	253596226	deletion	9582.9
1	255398259	255399684	insertion	10191.2
1	255419595	256009242	deletion	116461
1	256808930	256836568	deletion	12410.5
1	256917267	256947792	insertion	11735.8
1	256986898	256999317	insertion	8133.2
1	257084548	257087771	insertion	15947.1
1	258401779	258408439	insertion	9228.4
1	259103601	259112206	deletion	1584.2
1	264274243	264285806	insertion	23560.8
1	264324162	264356563	deletion	8525.3
1	264840046	264856506	insertion	8505.4
1	265018288	265107029	deletion	44279.9
1	265873699	265887901	insertion	9713.4
1	266181732	266194631	deletion	8964.7
1	266225641	266257531	deletion	7650.9
1	266387346	266396363	insertion	11780.3
1	266446374	266551276	insertion	76502.2
1	266724033	266748210	deletion	2582.1
1	266834112	266855927	insertion	6725.5
1	268362533	268393688	deletion	12444.5
1	268741593	268749352	insertion	3441.6
1	268791093	268818208	insertion	13487.6
1	268994309	269070469	insertion	42086.1
1	269323381	269343500	insertion	67524.3
1	269934718	270022759	deletion	3828.4
1	270070002	270083700	insertion	412.8
1	270177851	270411392	deletion	23764.6
1	270441094	270452985	insertion	3445.6
1	270666740	270680329	deletion	9232.4
1	272132507	272186876	insertion	30791.2
1	272288164	272297708	insertion	9148.1
1	272483442	272512917	deletion	16933.8
1	273265520	273315095	insertion	15639.4
1	273608793	273630485	insertion	9037.9
1	273652981	273756246	deletion	25785.2
1	273879178	274379423	deletion	158481
1	274805314	274819942	deletion	6735.7
1	275050759	275070298	deletion	7367.8
1	275142769	275329950	deletion	50546.2
1	275900151	275911945	deletion	8979
1	275954298	276060629	insertion	2482
1	276316716	276335953	deletion	8727.1
1	277534579	277564088	deletion	9126
1	277945522	277957712	insertion	11425.3
1	278007174	278163518	insertion	176952
1	278262177	278311997	deletion	12192.9
1	278347409	278386855	deletion	9790.7
1	286015523	286021589	insertion	9345.8
1	286059971	286196976	deletion	24861.8
1	287171016	287173856	insertion	7569.9
1	287526270	287665583	insertion	12282.7
1	287706070	287716272	insertion	9081.8
1	291112285	291167074	deletion	45491.4
1	291232812	291238614	insertion	7178
1	297713225	297944887	deletion	19406.1
1	298057121	298109259	insertion	17757.7
1	298257517	298285433	deletion	11710.7
1	298930752	299060989	deletion	90496
1	301261905	301271775	deletion	816.3
1	304116898	304136670	deletion	7644.7
1	304864635	304990043	insertion	42098
1	305626417	305698306	insertion	9888.4
2	883848	957377	insertion	75116.8
2	1315613	1413114	deletion	33714.5
2	1562690	1627058	deletion	37429.8
2	3177858	3466190	insertion	51742.5
2	3544360	3621774	insertion	63267.7
2	6579474	6595073	deletion	9523.2
2	6644216	6661269	deletion	8185.7
2	8251334	8274135	deletion	7908.9
2	8305165	8483158	deletion	30602.2
2	8628652	8646117	insertion	9200.9
2	8735723	8741134	insertion	9442.1
2	8868755	8886585	insertion	2104.4
2	9660733	9732238	deletion	26506.2
2	16635187	16978634	insertion	44245.1
2	17059646	17357948	insertion	71471
2	17518071	17584582	deletion	8094.9
2	18555270	18877156	deletion	52961.2
2	18911556	18914790	insertion	9509.4
2	19013616	19370429	insertion	139132
2	19437895	19565211	insertion	52272.6
2	20951917	20960633	insertion	712
2	22366109	22397227	deletion	15673.3
2	22478032	22495701	deletion	3883.1
2	22591557	22599726	insertion	11749.7
2	22836584	22843112	insertion	5886.7
2	22862318	22879582	insertion	11660.1
2	23806574	23822243	deletion	10416.9
2	23902152	23933266	deletion	21458.8
2	24844201	25130595	deletion	29913.2
2	25173900	25185787	insertion	3582.9
2	26047726	26088761	deletion	9994
2	26118866	26124416	insertion	162519
2	26184476	26335123	insertion	104531
2	26571928	26608942	deletion	18170.8
2	26840877	26863654	insertion	3791.1
2	27695267	27711480	deletion	11692.4
2	27752676	27762551	insertion	7532.3
2	27782600	27937415	insertion	156542
2	28072304	28096829	insertion	57528.5
2	31248270	31263965	insertion	7025.7
2	31336025	31401196	deletion	17671.7
2	32361796	32392851	insertion	2593.2
2	33515582	33534944	deletion	11890.4
2	33617651	33644670	deletion	9759.3
2	33842940	34080960	deletion	65462.7
2	34289415	34310853	deletion	6948.5
2	34358683	34390478	insertion	16181.1
2	34649659	34650701	insertion	8887.2
2	36088965	36120192	deletion	16916.3
2	36156187	36166117	insertion	11604.7
2	36278926	36296210	insertion	25118.2
2	36395721	36425993	insertion	11531.2
2	36634010	36641371	insertion	3309.2
2	36687044	36693852	insertion	6577
2	39533801	39563411	insertion	20963.6
2	41123461	41141364	insertion	7376.6
2	41246842	41270315	deletion	3167.6
2	42061144	42502862	insertion	2442.5
2	42573232	42699064	deletion	56933.7
2	42731063	42753243	insertion	7288.4
2	42775325	42784419	deletion	6099.1
2	44008710	44023380	insertion	8890.8
2	44735682	44746665	insertion	15081.6
2	47188823	47206547	deletion	7770.5
2	47564912	47577884	deletion	10129.1
2	47600128	47608554	insertion	21435.9
2	48182018	48726459	insertion	10813.8
2	48885398	48893188	insertion	7422.1
2	48948127	48974186	insertion	7330.3
2	49314462	49328756	deletion	6331.2
2	49479714	49488287	insertion	1467.7
2	49510110	50783171	deletion	71395
2	50814182	50829335	insertion	2964.2
2	52050807	52073345	deletion	9672
2	52309389	52324376	deletion	7465.8
2	52827952	53128211	deletion	63196.2
2	53998300	54003716	insertion	8951.3
2	54058845	54101979	deletion	23503.4
2	54131966	54448879	deletion	42321.1
2	54972935	54977424	insertion	7340.7
2	55091053	55093998	insertion	5174.8
2	55114308	55129435	deletion	11702.6
2	57032280	57074807	deletion	16672.1
2	57150680	57178189	deletion	9361.4
2	58330177	58336424	insertion	9754.6
2	63566199	63728458	deletion	21602.7
2	63913162	63920345	insertion	8637.4
2	65278196	65460552	deletion	67051.7
2	65478073	65492001	insertion	11915.9
2	67706950	67722191	deletion	9713.9
2	67955362	67980748	deletion	12013.1
2	68154924	68156993	insertion	14546.2
2	68325136	68341563	insertion	5824.1
2	68401342	68413310	deletion	6931.3
2	68435510	68470933	insertion	4746.3
2	68497997	68509340	deletion	4887.6
2	68570683	68581952	insertion	8464.4
2	68857138	68884984	insertion	4544.4
2	68912645	68963510	insertion	6560.1
2	69260214	69300787	deletion	12853.4
2	70627270	70646098	deletion	5834.8
2	70661653	70671435	insertion	8372.2
2	70800092	70860609	deletion	8093.5
2	73558002	74243494	deletion	110908
2	74344281	74365289	insertion	17589.5
2	74656921	74671083	deletion	4294.7
2	75963949	75991588	insertion	6591
2	76691385	76696777	insertion	10498
2	76877662	76893688	insertion	4429.4
2	76922926	76936680	insertion	9317.8
2	77066855	77074031	insertion	7009.4
2	77303289	77330501	deletion	11544.6
2	77613900	77656943	deletion	7436.1
2	77882510	77894977	insertion	9488.3
2	78069411	78081242	deletion	5553
2	78547891	78556846	insertion	10227.4
2	78772333	78789006	deletion	6595.4
2	79933985	79955529	deletion	19182.5
2	82911956	82919000	insertion	8205.7
2	82987682	82990644	insertion	10332.3
2	83369049	83391916	deletion	7394.5
2	83903771	83931099	deletion	11381.1
2	84035909	84049895	insertion	4186.8
2	84324926	84335550	insertion	13919.3
2	85514032	85533672	deletion	5060.3
2	85646066	85652447	insertion	9455.9
2	85719087	85722787	insertion	11981.3
2	86111575	86487428	deletion	10684.3
2	86583186	86690414	deletion	10648.3
2	86704698	86723802	insertion	15425.4
2	92079401	92086758	deletion	1689.3
2	92499345	92541251	insertion	10924.9
2	92610113	92632339	deletion	17930.4
2	92770398	92789374	deletion	14154.9
2	93320000	93325428	insertion	4736.9
2	93427953	93453931	deletion	7553.4
2	93553644	93571263	deletion	11442.2
2	93774704	93802582	insertion	19591.7
2	93972077	93980131	insertion	10435
2	101623438	101643190	insertion	9436
2	101677569	101686795	insertion	11599.7
2	101724943	101741692	insertion	11732.2
2	102001769	102008929	deletion	4211
2	102075730	102106434	insertion	11489.1
2	102830756	102839532	insertion	7485.4
2	102858132	102865332	deletion	3824.2
2	103002670	103011625	insertion	9958.2
2	103295576	103364099	deletion	5046.5
2	103385597	103471962	deletion	27482.2
2	103684088	103709162	insertion	7308.1
2	104011784	104057300	insertion	41491.7
2	104092698	104137936	insertion	10957.5
2	106237610	106345600	insertion	40336.2
2	108558119	108572672	deletion	9542.8
2	108598508	108678092	deletion	14933.1
2	108840816	108855105	deletion	4866
2	108898866	108900922	insertion	7185.7
2	109162520	109163899	insertion	6206.6
2	111025197	111076127	insertion	8742.7
2	111139563	111431227	insertion	30358.6
2	111453312	111480199	deletion	8393.3
2	111546646	111573188	deletion	18628.9
2	113164299	113775533	insertion	164416
2	113878194	113896868	deletion	7626.8
2	114150848	114154350	deletion	1406.3
2	115340543	115359861	insertion	11827.5
2	115611024	115710075	deletion	25111
2	117416105	117441597	deletion	13986.4
2	117486740	117542525	insertion	7013.1
2	117692110	117738151	insertion	14922.3
2	118084269	118092434	deletion	3340.4
2	118297901	118317422	insertion	7230.6
2	118361445	118367053	insertion	1289.7
2	118605811	118620747	insertion	11872.7
2	118660689	118718074	insertion	10290.3
2	118743835	118748147	insertion	7054.8
2	119160720	119166377	insertion	4518.8
2	119216191	119229211	insertion	8224.5
2	119584666	119597960	insertion	3479.4
2	120099185	120115464	deletion	11646.6
2	120473783	120497563	deletion	16832.9
2	120554984	120557467	insertion	9230.5
2	120682981	120697120	insertion	2174.9
2	120901646	120906479	insertion	1436.9
2	120998111	121147526	insertion	7473.9
2	121943800	121951999	insertion	3377.6
2	122173574	122210097	deletion	17605.3
2	122298233	122311719	deletion	8853.6
2	122401922	122415323	deletion	8308.1
2	122452232	122510138	insertion	132403
2	122652179	122663657	insertion	7572.8
2	122904194	122927837	deletion	6671.5
2	123076706	123094549	deletion	8585.2
2	123117473	123146639	insertion	7700
2	123250293	123268316	deletion	5044.7
2	123392433	123401356	insertion	9912.1
2	125701185	125713021	insertion	21887.9
2	125742495	125758567	deletion	11431.6
2	125776061	126260526	insertion	174125
2	126318707	126338615	insertion	18526.2
2	126365284	126531433	deletion	16943.6
2	126609900	126633277	insertion	23308.8
2	126666198	126691132	deletion	6156.8
2	128945988	129007906	deletion	29433.7
2	130415974	130439152	deletion	1072.5
2	133660584	133691094	deletion	25338
2	133998532	134007404	insertion	19860.1
2	134043335	134046778	insertion	11283.6
2	134248764	134261324	deletion	5311.8
2	134282782	134295571	deletion	6449
2	138762436	138813312	insertion	951.4
2	138846753	138848437	insertion	3226.7
2	138920228	138923071	insertion	12131.8
2	138966177	138970340	insertion	11819.2
2	139099467	139111203	insertion	7318.8
2	139452541	139484157	deletion	6888.2
2	141333252	141340429	insertion	3738
2	141382960	141413195	deletion	9091.5
2	141805539	141827243	deletion	10600.8
2	142018383	142021031	insertion	8977.4
2	142448150	142464929	deletion	9798.1
2	142513407	142514182	insertion	8616.5
2	142556574	142560864	insertion	12854.2
2	142592092	142614771	deletion	9934.9
2	142794719	142806959	insertion	2159.4
2	142929691	142943907	deletion	4618.1
2	143042774	143081629	insertion	4475
2	143515923	143530045	deletion	9191.6
2	143994638	143999859	insertion	9543.1
2	144098178	144127254	deletion	12003.5
2	145299013	145510493	insertion	160931
2	146612208	146624444	deletion	6268.1
2	146755379	146778212	deletion	10244.4
2	146805173	146877718	insertion	126824
2	149269194	149297015	insertion	4248.8
2	149944588	149965035	insertion	16202.3
2	154013909	154020117	insertion	7225.5
2	154100719	154113113	deletion	1840.2
2	154365155	154376994	insertion	12010.3
2	154432988	154447465	deletion	12249.2
2	154503248	154522326	deletion	9772
2	154606620	154735572	deletion	26579.2
2	155299583	155404376	insertion	37455.8
2	155840018	155875101	insertion	54617.8
2	158315961	158358326	deletion	8645.9
2	158422874	158882965	deletion	45248
2	160898579	160924010	deletion	10457.2
2	160987818	161004298	deletion	9424.3
2	162320836	162355640	deletion	25908.9
2	162423413	162446929	insertion	11589.3
2	162711767	162729992	insertion	9446.8
2	162761010	162768233	insertion	7431.6
2	162933588	162937550	insertion	9762.6
2	163777716	163835904	deletion	29146.6
2	164749786	164755948	insertion	9304.9
2	165051228	165055118	deletion	1438.6
2	165350247	165405741	insertion	2322.4
2	165438526	165458632	deletion	16888.4
2	165516362	165669873	deletion	20386.6
2	165743608	165759789	insertion	4041.2
2	165826478	165846050	deletion	14447.9
2	165953997	165988871	insertion	4959.6
2	166039446	166097145	insertion	3900.6
2	166136621	166143570	insertion	12019.7
2	166264577	166269883	insertion	7877.3
2	166343917	166359178	deletion	9307.2
2	166467316	166470292	insertion	6589.1
2	166590711	166616520	deletion	18796.5
2	166894902	166940419	deletion	19691.3
2	166977019	167015076	insertion	17876.6
2	167099615	167126178	insertion	16756.3
2	167138902	167146384	insertion	7088.7
2	170603191	170676011	insertion	16829.1
2	170704852	170726402	insertion	8526.2
2	170810532	170818131	insertion	8230.6
2	171128637	171138041	deletion	985.6
2	172856172	172859899	insertion	7777.8
2	172922582	172940147	deletion	11434.3
2	172991606	173004726	deletion	9737
2	174425483	174437686	insertion	11625.9
2	174464236	174475722	deletion	5543.2
2	174527982	175208908	insertion	124428
2	175941021	175946729	insertion	11928
2	176003205	176008760	insertion	2184.2
2	176067140	176107801	deletion	37125.7
2	177072224	177078303	insertion	11474.6
2	177116873	177120791	insertion	11782.5
2	177188413	177207679	deletion	12120.8
2	177264821	177656707	deletion	52395.2
2	177905507	177925861	deletion	8656.4
2	177975283	177998525	insertion	13433.4
2	178947322	178951623	insertion	11405.1
2	182915820	182929936	deletion	7919.8
2	190937350	191201303	insertion	106180
2	191276573	191346842	insertion	6981.5
2	191362223	191565444	insertion	31663.5
2	192841786	192855458	deletion	10261.8
2	196201466	196237326	insertion	6793
2	196279057	196320192	deletion	19021.1
2	198703649	198765639	deletion	4194
2	198835465	198850214	deletion	8539.3
2	199843750	199864774	deletion	9720.3
2	200096807	200486317	insertion	86691.1
2	200518007	200528096	insertion	11296.7
2	200556921	200561478	insertion	9333.4
2	200885040	200900879	insertion	35849
2	201765313	201778732	insertion	2107.6
2	201800063	201857937	insertion	21496.6
2	203139319	203150761	deletion	9269.5
2	204421633	204464244	deletion	11176.7
2	204613712	204638467	deletion	2947.9
2	207557221	207575353	insertion	18297.2
2	208667246	208752904	deletion	30202.2
2	210611647	210681414	deletion	20368.2
2	212030079	212039697	insertion	7400.9
2	212077054	212080690	insertion	12191.8
2	212153458	212194744	deletion	20322.8
2	212308114	212334090	deletion	9736
2	215274388	215492087	insertion	41421.8
2	215597312	215621070	insertion	56437.1
2	218686325	218691353	insertion	11907.2
2	218999900	219044495	insertion	42939
2	221868132	221883189	insertion	2263.5
2	222463561	222470167	insertion	12047.2
2	222623068	222629120	insertion	8977.4
2	222717646	222787279	deletion	21982.5
2	223855077	223870712	deletion	9692.6
2	224889929	224892762	insertion	25551.8
2	226906103	226930802	insertion	6645.4
2	226998095	227541214	insertion	98438.1
2	227579129	227597364	deletion	7882.7
2	233286379	233301843	deletion	7198.9
2	236269814	236321375	insertion	6019.2
2	240083844	240097201	deletion	8969.3
2	242820156	242838917	deletion	13891.4
2	243938344	244163815	deletion	49294.7
3	377720	434125	deletion	2914.5
3	514708	540151	deletion	1385.5
3	2833579	2834600	insertion	11790.3
3	2998907	3103420	deletion	36589.1
3	4027799	4155731	deletion	39921.5
3	6637500	6952623	deletion	53418.4
3	7431581	7442396	insertion	11930
3	8986132	9018690	deletion	2196.5
3	9091596	9163192	deletion	27341.1
3	12276314	12411965	insertion	25599.1
3	13186364	13347714	insertion	11656.9
3	17222588	17291811	insertion	17106.3
3	17318675	17333404	deletion	8581.1
3	23095379	23129852	insertion	3001.4
3	26291917	26297008	insertion	1621.3
3	26341650	26584398	deletion	67623.2
3	26640014	26668223	insertion	8388.8
3	27268800	27298655	deletion	22099.6
3	27934910	27958175	deletion	7988.7
3	28015936	28171690	deletion	39298.8
3	28205083	28223792	deletion	3220.1
3	29591914	29608302	deletion	8085.9
3	29625733	29629549	insertion	8381.1
3	30410385	30423171	deletion	4174.3
3	30476703	30528584	deletion	5519.8
3	30909789	30919376	insertion	7751.6
3	31389684	31421297	insertion	6023.8
3	31467251	31480662	insertion	9564.4
3	32256059	32265304	insertion	11522.9
3	32351059	32373927	deletion	11504.2
3	32389250	32404073	deletion	3234.1
3	32450870	32463252	insertion	2732
3	32499681	32573442	insertion	12708.9
3	32666280	33068031	deletion	127242
3	34456766	34492025	insertion	26992.9
3	36208141	36211787	insertion	9063.4
3	36312716	36365026	insertion	12269.1
3	36819143	37008727	insertion	109933
3	37220075	37231954	deletion	9543.3
3	38261476	38274758	insertion	9051.9
3	38377341	38691661	deletion	120361
3	38721240	38760527	deletion	18542.9
3	41383968	41393869	insertion	12323.5
3	41743840	41761058	deletion	12784.6
3	41835889	41848933	deletion	7851
3	41996905	42013844	deletion	10048.5
3	42214322	42227141	insertion	11640.4
3	42271071	42277697	insertion	9368
3	43745018	43791526	deletion	17515
3	44966303	44977015	insertion	11919.3
3	45647694	45699847	deletion	22036.3
3	45732437	45743506	deletion	2700.9
3	45993502	46005660	insertion	11842.9
3	46070409	46100617	insertion	8146.2
3	46170316	46215441	insertion	10453
3	46297239	46316530	insertion	9014.7
3	49901457	50036423	deletion	10828.2
3	50538901	50591878	deletion	3402.6
3	51360921	51383383	deletion	8585
3	51448477	51540639	deletion	24863.3
3	51736169	51752252	insertion	6947.8
3	51800149	52126282	deletion	72540.3
3	54657528	54667177	insertion	7308.3
3	56190547	56210355	deletion	7576.8
3	57754735	57763820	insertion	9099.7
3	58630993	58671649	deletion	17992.3
3	58698809	59528370	insertion	93794.9
3	59167741	59170745	insertion	9794.2
3	59239497	59282204	insertion	1419.3
3	59725559	59776374	deletion	16306.6
3	59867218	59879285	insertion	1183.1
3	60055777	60069857	insertion	6728.7
3	60134175	60138956	insertion	7972.3
3	66903653	66925418	insertion	17151.6
3	67548903	67575076	insertion	2155.6
3	70566388	70633466	deletion	4161.1
3	70689265	70778053	insertion	6509.6
3	70838541	70859990	deletion	7928
3	70925995	70931409	insertion	3307.8
3	70948955	70971557	insertion	9080.4
3	71024840	71064613	deletion	14131.4
3	71101513	71103242	insertion	9490.7
3	71160383	71252841	deletion	15315
3	71263925	71323867	deletion	17871.6
3	71348640	71359649	deletion	2352
3	71422440	71441453	insertion	8480
3	71504613	71531576	deletion	5190.6
3	71637289	71648475	deletion	6849.8
3	71679969	71685476	insertion	153905
3	72381318	72509269	deletion	52624.8
3	72572157	72589088	deletion	7972.8
3	72661689	72671534	deletion	5926.3
3	73074930	73173677	deletion	23059.5
3	73251134	73269652	deletion	8324.6
3	73449015	73454683	insertion	13715.6
3	73633854	73644914	insertion	6767.1
3	73670961	73736898	insertion	6898.7
3	73774567	73792811	deletion	10538.7
3	73910792	73972237	deletion	29000.4
3	74308951	74320133	insertion	7142.9
3	74507300	74561491	deletion	21980.5
3	74579723	74582400	insertion	8077.7
3	75200522	75220969	deletion	7540.7
3	75358671	75369636	deletion	7668.7
3	75427058	75434491	insertion	21394.7
3	75640765	75657936	insertion	7218.7
3	75738286	75777865	deletion	10346.7
3	76230127	76249517	deletion	6732.1
3	76479405	76508203	insertion	6317.7
3	76727352	76749400	insertion	9635
3	76803357	76825312	deletion	8326.1
3	76971291	76997771	deletion	7231.7
3	77947448	77971422	deletion	10627.1
3	78074348	78094703	insertion	7268.9
3	78313644	78338703	insertion	9365.4
3	78372271	78413583	insertion	134.4
3	81233453	81240106	deletion	2398.6
3	81301527	81326571	deletion	7708.6
3	81410028	81422784	insertion	8037.7
3	81556390	81561278	insertion	2247.9
3	81585162	81606201	deletion	7399.6
3	81685132	81724857	deletion	1402.1
3	81771924	81782775	deletion	7420.1
3	82351081	82366481	insertion	11917.4
3	82678984	82682434	insertion	9931
3	82722225	82742079	deletion	7335.5
3	82921964	82927669	insertion	9527.7
3	83231829	83247221	insertion	9563.8
3	83765203	83770257	insertion	11857.1
3	83891129	83892859	insertion	5418.3
3	84196535	84208575	insertion	8214.3
3	84333725	84349724	insertion	7148.2
3	84382131	84393753	insertion	7226
3	84791399	84814648	deletion	7207.2
3	85133722	85153805	deletion	10126.6
3	85247120	85259453	insertion	7377.9
3	85663496	85670938	insertion	7040.3
3	85723054	85808874	insertion	22920.2
3	87143271	87175300	deletion	1552.6
3	87965752	87969275	insertion	10523.1
3	88095560	88109993	insertion	9565.3
3	88247177	88278758	insertion	9807.1
3	88482361	88487958	insertion	12222.9
3	88741103	88755194	deletion	10074
3	88937740	89027686	deletion	28235.4
3	89223148	89260001	deletion	16416.4
3	89742765	89754716	deletion	9404.8
3	89868925	89872473	insertion	1283.6
3	89980890	89992780	deletion	9109
3	90121895	90136533	insertion	10210.1
3	90232666	90235167	insertion	5411
3	90296415	90340778	deletion	21804
3	90603196	90611324	insertion	31752.7
3	90687852	90693811	insertion	821.3
3	90914007	90967526	insertion	4169.3
3	91000191	91009311	insertion	2230.2
3	91057792	91064425	deletion	2479.6
3	91234497	91251986	deletion	5409.9
3	91340960	91343908	insertion	4060.4
3	91448497	91462106	deletion	7556.5
3	91598248	91707240	deletion	35422.7
3	91962947	91978451	insertion	6555.9
3	93642667	93643177	insertion	7172.9
3	94048599	94655541	insertion	126441
3	94865888	94903246	deletion	20738.9
3	94920268	94932348	insertion	11447
3	95036610	95048561	deletion	7445.2
3	95102676	95132450	deletion	866.7
3	95161045	95288900	insertion	9328.7
3	95489779	95511633	insertion	6596.6
3	95550227	95571547	deletion	6631.2
3	95603859	95622317	insertion	8938.1
3	95672381	95688032	deletion	10149.1
3	95851420	95853461	insertion	989.4
3	95876267	95879822	insertion	7378.1
3	99444029	99468488	deletion	7860
3	100162426	100168648	insertion	10023.2
3	100368446	100380616	deletion	7532.4
3	100565406	100585447	insertion	21556.8
3	100649780	100671850	deletion	12976.7
3	100856805	100937541	insertion	135467
3	101067273	101106476	deletion	13841.5
3	101203577	101237055	deletion	3717.4
3	101849410	101861017	insertion	22550.9
3	101913157	101923254	insertion	2141.1
3	102240536	102271633	deletion	725.8
3	102349820	102361767	deletion	6735.7
3	102580730	102592639	deletion	8460.5
3	102722755	103039800	deletion	60842.1
3	103081329	103147725	deletion	542.1
3	103430210	103479039	deletion	9153.1
3	103841287	103859250	deletion	8121.9
3	103907696	103911683	insertion	8094.1
3	104484782	104496464	insertion	7328.8
3	104748043	104769836	deletion	5288.2
3	104922917	104946688	deletion	7898.6
3	105030500	105075051	deletion	10469.6
3	105107987	105125919	insertion	4348.7
3	105894019	105907775	insertion	1309.8
3	105967918	107499052	insertion	137212
3	107567053	107752464	deletion	37776.2
3	107887418	107908551	insertion	2588.7
3	108084976	108099940	insertion	7124
3	108420379	108449066	insertion	7415.3
3	108506511	108526819	deletion	3672
3	108622245	108654663	deletion	22414.6
3	108848857	108871881	deletion	9127.4
3	109019947	109052301	insertion	6230.7
3	109125045	109131554	deletion	4516.2
3	109343975	109364599	deletion	1159.8
3	109594652	109692175	deletion	5771.7
3	109807473	109911919	deletion	31070.2
3	109972290	110067195	insertion	8886.8
3	110131438	110137747	insertion	8232.6
3	110337489	110410844	deletion	43603.1
3	110432049	110450344	deletion	11973.1
3	110496571	110542653	deletion	23787.3
3	110658858	110717603	insertion	14628.3
3	110834956	110848035	deletion	3793.9
3	115571240	115598351	deletion	9217.7
3	115741930	115762565	deletion	11656.6
3	115972803	115992842	deletion	7482.6
3	116040223	116058544	insertion	5526.7
3	116520475	116543732	deletion	9408.5
3	116614563	116627909	deletion	1491
3	116893628	116917322	deletion	11410.4
3	117224847	117238894	insertion	4353.8
3	117447069	117469335	deletion	11393
3	117547828	117562905	deletion	9659.3
3	119681588	119686417	insertion	4942.7
3	119874271	120186954	deletion	124756
3	120213850	120232709	deletion	14146.9
3	120286676	120304332	deletion	7544.4
3	120337670	120342300	insertion	8170.4
3	120396352	120422208	deletion	10031.7
3	120639314	120642306	insertion	12579.2
3	120723620	120731561	insertion	9767.6
3	121021085	121045863	deletion	7528.4
3	121366856	121379401	deletion	3275.3
3	123816422	123846645	insertion	7095
3	124066202	124070320	insertion	7172.6
3	126298207	126542953	deletion	125340
3	126638936	126869657	deletion	34269.8
3	126925050	126950322	insertion	2850.2
3	127024198	127038620	deletion	9119.8
3	129172963	129197310	insertion	27111.1
3	129304193	129358291	insertion	66442.9
3	129401739	129438412	deletion	1481
3	129667267	129892943	insertion	147440
3	129982352	130015808	deletion	18530.6
3	130082598	130087903	insertion	11569.7
3	133630724	133641937	insertion	8519.2
3	133659642	133725630	deletion	30710.7
3	133847112	133879552	insertion	7483.5
3	136156093	136173390	deletion	9877.6
3	137238156	137266056	insertion	23709.6
3	137410268	137445001	deletion	14884.1
3	137694904	137915677	insertion	3127.9
3	142491445	142517837	deletion	1700.9
3	145058177	145070559	deletion	7609
3	145113633	145116879	insertion	1134.3
3	145987329	146009056	deletion	12023.8
3	147618631	147647434	insertion	5559.6
3	147717077	147772967	deletion	17188.3
3	148742843	148744031	insertion	8089
3	148774377	148971515	insertion	61642.5
3	149011487	149026452	insertion	5315.4
3	149138736	149145957	insertion	9576.1
3	149274570	149377546	deletion	25881.5
3	149457750	149583724	insertion	4741.5
3	149670593	149694721	deletion	12869.1
3	149758619	149760227	insertion	7490.5
3	150224392	150229725	insertion	7529.1
3	150581796	150624730	insertion	3968.7
3	150718066	150727400	insertion	87779.8
3	150814590	150884913	deletion	37199.7
3	150965663	150977859	insertion	9279.5
3	151052291	151093560	insertion	17263.7
3	151159487	151174798	deletion	9533.9
3	151579912	151601376	insertion	7039.5
3	151835331	151851537	insertion	23495.2
3	153741659	153743844	insertion	1045.4
3	155105084	155122257	insertion	8879.8
3	155273356	155544352	insertion	60273.8
3	157124539	157132454	insertion	9388.6
3	158561610	158580334	deletion	9377
3	160268391	160551020	deletion	22634.6
3	161021823	161152262	deletion	26286.9
3	164556144	164556629	insertion	11207.8
3	164910935	164932709	insertion	5639.7
3	166500295	166526749	insertion	6304.8
3	166986454	167003386	deletion	9172.6
3	167034559	167038832	deletion	731
3	167775032	167787062	deletion	1414.2
3	167913691	167925779	deletion	9284.7
3	168101150	168156550	insertion	21876.5
3	169389617	169444967	insertion	47827.5
3	170819489	170834433	deletion	7486.7
3	171347852	171360953	insertion	26587.3
3	171388184	171463010	deletion	3759.3
3	171503632	171561977	insertion	5946.2
3	173048841	173092056	insertion	31130.1
3	173117669	173128740	insertion	12464.7
3	173213217	173238971	insertion	811.5
3	173286961	173297535	insertion	1303.4
3	174546862	174899060	deletion	141870
3	174988673	175005857	insertion	14952.5
3	175095078	175230813	insertion	15503.3
3	180303920	180305660	insertion	9624.6
3	180351867	180376110	deletion	5808.2
3	180426737	180433700	insertion	6977.6
3	180459261	180483980	deletion	8994.4
3	180545320	180552284	insertion	8681.7
3	180769095	180772431	insertion	7546.5
3	181103056	181117888	insertion	9694.1
3	181142382	181232019	deletion	43524.3
3	181259893	181269961	deletion	6840.5
3	181343659	181980070	deletion	11732.2
3	182021231	182024245	insertion	7364.4
3	182747935	182774483	deletion	11840.2
3	183825520	183902778	deletion	24512.4
3	184170734	184254960	deletion	34124.8
3	184275337	184286937	insertion	9169.2
3	184444898	184449866	insertion	9484.8
3	184469525	184518125	insertion	1862.6
3	184548545	184733793	insertion	51162.7
3	185656604	185680380	deletion	9619.3
3	185704734	185722090	insertion	9188.6
3	185809713	185836874	deletion	9095.9
3	186599966	186610081	insertion	21349.3
3	186660064	186680297	deletion	12153.3
3	186801684	187209101	deletion	79872
3	187417374	187784165	insertion	74972.9
3	187846578	187974743	insertion	74542.4
3	188008582	188011696	insertion	7455.2
3	188781415	188803950	deletion	12168.7
3	188861659	188904198	deletion	17466.9
3	189305016	189581622	insertion	96013.8
3	189646789	189905111	insertion	113565
3	190025876	190034916	deletion	6131.4
3	190058867	190086436	deletion	18850.1
3	190511516	190579121	deletion	9674
3	190595557	190617705	deletion	19238.2
3	195359956	195391352	deletion	12179.3
3	195515458	195538642	deletion	9763.6
3	195571314	195619007	deletion	6009.9
3	195845816	195849093	insertion	9079.6
3	195906181	195921131	deletion	10009.1
3	196108002	196135540	deletion	9686.8
3	196260096	196287994	deletion	8054
3	198692115	198750165	deletion	11265.2
3	198792108	198806937	deletion	7662.7
3	198862246	198873992	insertion	867.4
3	198910048	198956972	insertion	65477
3	199001196	199034536	insertion	32459.4
3	199052061	199101912	insertion	59840.4
3	199727508	199859847	insertion	8584.7
3	203120507	203650734	insertion	113399
3	205806013	205831748	deletion	15642.6
3	205846821	205851229	insertion	1110.9
3	206268881	206276418	insertion	4399.8
3	207547339	207627491	insertion	26192.9
3	207716229	208054921	insertion	63889.5
3	208096651	208123409	deletion	11010.2
3	208141305	208157148	insertion	4759.2
3	208247937	208256056	insertion	1540
3	208301302	209257546	insertion	291648
3	209395528	209431564	insertion	18525.4
3	210621928	210680953	deletion	2385.4
3	210738850	210786031	insertion	5398.4
3	210819806	210830572	insertion	7015.6
3	211424147	211440212	deletion	8676.8
3	211929791	211947893	deletion	8189.4
3	214272359	215262033	insertion	11543.5
3	215342042	215710346	insertion	83689.5
3	216694764	216734435	deletion	7202.9
3	216776404	216782509	deletion	1031
3	217866607	217994323	insertion	30847.8
3	218036914	218098978	deletion	10991.9
3	220476104	220487135	insertion	12169.6
3	225112124	225198537	deletion	22660.4
3	226533721	226552594	deletion	2466.7
3	226794827	226806712	insertion	9300.3
3	227682530	227754584	deletion	3916.8
3	227884585	228249666	deletion	129512
3	228305089	228325255	deletion	9471
3	231918565	231938598	deletion	9342.4
3	232072317	232088680	deletion	8871.6
3	232112988	232131453	insertion	9242.3
3	232143738	232156465	deletion	9862.7
3	232200414	232232209	deletion	7716
3	232298097	232326035	deletion	3327.1
3	232369594	232476512	deletion	17839.1
3	233292575	233330049	deletion	2228
3	233381378	233399788	deletion	2326.2
3	233563406	233576661	deletion	1814.9
3	235049699	235061803	deletion	7594.6
3	235081990	235318005	deletion	80372.1
4	520886	531980	insertion	20601.4
4	4390802	4415633	deletion	9491.6
4	7405952	7436095	deletion	5179.6
4	7565879	7674721	insertion	232701
4	7934991	7972822	insertion	7973
4	8097749	8110967	insertion	16953.5
4	8529477	8542507	insertion	11334.1
4	8745195	8754620	insertion	26599.7
4	9024965	9033167	insertion	7670.1
4	9179514	9200132	deletion	9373.1
4	9333759	9351566	insertion	5856.1
4	9758880	9786555	deletion	9678.9
4	9848223	9858373	deletion	7280
4	10153321	10164758	insertion	11963.3
4	10207775	10212689	insertion	20829.1
4	10347364	10352548	insertion	8700
4	10422091	10426610	insertion	4357.3
4	10446630	10685917	insertion	52422.7
4	10722062	10724723	insertion	7324.2
4	10755575	11123060	deletion	26174.1
4	11178776	11182400	insertion	13658
4	11247452	11265217	deletion	9838.5
4	11327121	11913873	insertion	191482
4	12375268	12492921	deletion	9544.5
4	14431154	14513861	deletion	53719
4	14794906	14826673	deletion	16209.1
4	14898232	14907129	insertion	8753.5
4	15114991	15493958	deletion	51136.9
4	16065175	16106819	deletion	6435.8
4	16411712	17031725	deletion	3982.6
4	17083100	17095770	deletion	7416.4
4	20802489	20883421	insertion	47465.6
4	20931222	20945985	insertion	19442.3
4	21035876	21092173	insertion	290.6
4	22976870	22988573	insertion	8535.1
4	23892905	24424876	insertion	12130.9
4	24471924	24476875	insertion	9510.6
4	24745793	24750424	insertion	2795.8
4	24792615	24821205	deletion	15175.4
4	27300426	27583027	insertion	43737.7
4	27654338	27662355	insertion	8202.5
4	27689726	27720110	deletion	12247.4
4	27743077	27753473	insertion	9521.6
4	27800908	28032041	deletion	6220.1
4	28098626	28109305	insertion	1021
4	28584777	28590941	insertion	11169
4	28761643	28789651	deletion	11555.2
4	28847496	28861512	deletion	8220.8
4	28983132	28984312	insertion	8357.8
4	31086415	31107050	insertion	21091.4
4	31169049	31185678	deletion	5083
4	31547822	31595819	deletion	16913.4
4	31632672	31647509	deletion	7840.5
4	31966776	31975872	insertion	6163.5
4	32037997	32063891	deletion	3658.7
4	32194161	32242435	deletion	10001.8
4	32363470	32371735	insertion	9383.4
4	32408363	32545729	deletion	44105.3
4	32633090	32980804	deletion	32256.8
4	33027122	33045366	insertion	4263.8
4	33094035	33297748	deletion	52130.5
4	34484409	34515406	deletion	26066
4	34580774	34598005	deletion	10244.3
4	40264654	40461993	deletion	9001.4
4	40510644	40546826	insertion	312
4	40598331	40602662	insertion	7349.1
4	40840206	40857986	insertion	12703.1
4	40957419	41305311	deletion	92426
4	43623949	43651670	deletion	10080.2
4	43731560	43821489	insertion	34431.6
4	44245200	44292039	deletion	5941.2
4	44333428	44412859	insertion	32387.9
4	44585787	44591653	insertion	11894.2
4	44740658	44744133	insertion	9371.2
4	45043954	45471870	deletion	25820.2
4	46002721	46024987	deletion	9205.6
4	46174010	46189666	deletion	9343.3
4	46233037	46260062	deletion	9169.1
4	47169098	47184162	insertion	9036.6
4	47423744	47460229	deletion	9690.2
4	47518721	47533859	deletion	8905
4	47985943	47996649	insertion	7828.4
4	48701345	48751139	deletion	11353.1
4	48798625	48824960	insertion	11720.5
4	48868768	48888553	deletion	7135.5
4	49635514	49715830	insertion	73619.6
4	49809856	49828199	insertion	4601.2
4	49910431	49913403	insertion	15620.7
4	49938593	49946670	insertion	20020.4
4	50005946	50047872	insertion	3816.7
4	50080411	50130455	deletion	2439
4	50185566	50216978	deletion	12138.6
4	50418862	50423598	insertion	5963.5
4	50579139	50606667	insertion	6855.5
4	51247465	51284647	insertion	8898.8
4	51467972	51506928	deletion	15972
4	51562308	51581950	insertion	3884.5
4	51609394	51628652	insertion	9447.5
4	51764564	51780207	deletion	8741.4
4	51853335	52125456	deletion	109443
4	52241627	52252770	insertion	8278.3
4	52466325	52682835	deletion	57398.9
4	52754154	52768043	insertion	7788.3
4	53711224	53734430	insertion	23525.5
4	53759530	53763407	insertion	7424.7
4	53851997	53864210	deletion	2329.2
4	54100516	54121079	insertion	14549.1
4	54401563	54423569	deletion	8274.1
4	54708582	54714233	insertion	1955.5
4	54975588	54988211	insertion	11406.3
4	55098470	55163921	insertion	19737.4
4	55233660	55320584	insertion	10249.6
4	56500235	56514467	deletion	9895.7
4	56707162	56716557	insertion	5810.6
4	56808000	56820780	insertion	48815.3
4	56947221	56959369	insertion	4597.5
4	56998342	57029175	deletion	9513.2
4	57058248	57065748	insertion	14337.1
4	57191863	57203414	insertion	7074.5
4	57232789	57680088	insertion	158420
4	58180833	58248110	deletion	41137.5
4	58276144	58288691	insertion	7917.8
4	58401198	58431216	insertion	2236.4
4	58824899	58839276	insertion	3660.1
4	59032143	59044497	deletion	3425.2
4	59709672	59791119	deletion	50964
4	59882021	59898606	insertion	16144.1
4	60004125	60023600	insertion	8517.9
4	60222765	60254803	deletion	9201.4
4	60283852	60313459	deletion	9986.7
4	60414567	60436937	insertion	11646.2
4	60456108	60514221	deletion	29720
4	61832912	61998551	deletion	110154
4	62068789	62085722	deletion	14761.7
4	62149846	62157076	insertion	10755.7
4	64790357	64835092	deletion	9626.7
4	65126708	65132377	insertion	7615.7
4	65216278	65235407	insertion	8876.3
4	65535549	65559759	deletion	15641.7
4	66095854	66097282	insertion	9223.4
4	66239169	66298333	insertion	5025
4	66339028	66421939	insertion	5911
4	67123399	67129853	insertion	10051.7
4	67350193	67365877	deletion	9932.6
4	67582580	67587424	insertion	9706.5
4	68083893	68095025	deletion	8832.4
4	68144363	68161123	deletion	6822.1
4	69590848	69637993	deletion	2821.8
4	71155566	71190622	deletion	10774
4	71214120	71229953	insertion	11895.9
4	72130115	72170389	insertion	1090.6
4	73596956	73607033	insertion	9147.2
4	73728785	74359135	deletion	182649
4	74542425	74555424	insertion	7467.9
4	74990726	75016654	insertion	9319.7
4	76752863	76806599	deletion	18958
4	76974999	76986567	insertion	2540
4	78871774	79530155	insertion	12324.3
4	80444489	80489567	insertion	44659.9
4	80514640	80532270	insertion	11745.7
4	80718563	80724476	insertion	5648
4	80845441	80861959	deletion	11810.4
4	81171519	81415104	insertion	10436.3
4	81519701	81541669	deletion	17953.3
4	81629346	81637572	deletion	5312.1
4	81707386	81714350	insertion	5411.2
4	81756249	81757645	insertion	7802.7
4	81780779	81815839	insertion	8443.2
4	83342349	83344739	insertion	8883.1
4	83372635	83378567	insertion	9313.5
4	83438268	83455129	deletion	11707.7
4	83478412	83502230	deletion	7941.2
4	83568418	83589414	deletion	10034.5
4	83679749	83682595	insertion	9614.7
4	83798536	83813823	insertion	2365.3
4	83893504	83907624	insertion	8504.2
4	84096825	84100456	insertion	9193.8
4	85277209	85289468	deletion	9155.5
4	85385777	85402126	insertion	9053.7
4	85480739	85497257	insertion	11320.9
4	86419712	86424418	insertion	7909.6
4	86524161	86538855	insertion	7060.1
4	87262405	87288850	deletion	7477.7
4	87314766	87396579	insertion	26736.2
4	87471991	87483388	insertion	2435.1
4	87802830	87832191	insertion	26801.5
4	87858164	88135652	insertion	32261.2
4	88181943	88194553	insertion	7822.5
4	88240127	88297041	deletion	27830.4
4	88347416	88390660	insertion	49956.9
4	89106108	89115126	insertion	7590.4
4	89137230	89165056	deletion	8053.2
4	89212508	89230867	deletion	11777.1
4	89559287	89587608	deletion	7811.3
4	89940991	89962397	deletion	9766.3
4	90348946	90356423	insertion	7072.7
4	90594491	90608390	deletion	1793.2
4	90685736	90700552	insertion	8875.5
4	91216534	91248975	insertion	6235.5
4	91448846	91461792	deletion	3900.3
4	91833603	91850976	deletion	9724.9
4	91967064	91984053	insertion	3566.6
4	92526695	92551098	insertion	2081.8
4	92586187	92615283	insertion	8515.3
4	92778587	92784951	deletion	3967.8
4	92841035	92858852	insertion	2815.5
4	92876370	92894539	deletion	9288.1
4	93284529	93291904	insertion	6297.2
4	93357304	93375949	insertion	4922.5
4	93407415	93427490	deletion	10103.5
4	93563332	94246318	insertion	30764.6
4	95663482	95678930	deletion	9495.1
4	95738381	95783905	insertion	4665.5
4	95956619	95964224	deletion	5400.6
4	95989535	95990103	insertion	7186.2
4	96135791	96167795	deletion	10641.3
4	96191073	96221558	deletion	16536.2
4	96363100	96376286	deletion	9473.4
4	96491443	96516367	deletion	7486.8
4	96657279	96797637	insertion	21176.6
4	96854061	96867591	deletion	7601.7
4	96889586	96907560	insertion	11321.8
4	97209337	97220208	insertion	7307.5
4	97246584	97266057	deletion	7723.8
4	97539333	97557573	insertion	10848.4
4	97664215	97668988	insertion	7003.2
4	97743510	97749726	insertion	11809.3
4	98277704	98301416	deletion	4839.5
4	98510153	98511407	insertion	11234.5
4	99081601	99096895	deletion	6471.1
4	99232915	99237755	insertion	11612.6
4	99703969	99712346	insertion	10230.5
4	99754187	99824796	deletion	16979.1
4	100729488	100750873	deletion	13206.3
4	100783955	100814308	insertion	9872.2
4	100833645	100867159	deletion	13823.7
4	100997805	101016880	deletion	10663.8
4	101071658	101109964	deletion	9005.3
4	101241077	101291782	deletion	7959.5
4	101304671	101324423	deletion	4274.1
4	101583662	101821557	deletion	48892.5
4	101957967	101968819	deletion	6190.4
4	102189052	102203456	deletion	8936.9
4	102310858	102315783	insertion	11930.7
4	102374538	102450517	insertion	3516.4
4	102611974	102633141	insertion	8991.6
4	102763626	102781459	deletion	3401.7
4	102874879	102906669	deletion	6033.8
4	102985457	103002949	insertion	6005.7
4	103089924	103097725	insertion	13358.5
4	103156118	103180662	deletion	11140.1
4	103244354	103263352	deletion	9081
4	103346074	103369143	deletion	7485.3
4	103517430	103533278	insertion	7395.6
4	103737832	103787107	insertion	13255.4
4	103948524	103955840	deletion	2136.1
4	104048615	104067894	insertion	10515.7
4	104557098	104589367	deletion	6554.9
4	104625496	104645317	deletion	7907.7
4	104814858	104824546	deletion	4400.4
4	104897681	104912386	deletion	3378.7
4	107349266	107373366	deletion	9802.1
4	108434250	108455836	deletion	7351
4	108827346	108851022	deletion	7478.9
4	110202232	110205279	insertion	7611.8
4	110615479	110646804	deletion	7635.4
4	110984008	110989937	insertion	12059
4	111138711	111141469	insertion	9348.2
4	111344823	111357633	deletion	6788
4	111531133	111542783	deletion	7322.3
4	115599423	115642696	deletion	21373.4
4	115671333	115676041	insertion	8336.1
4	116827392	116840210	insertion	12348.2
4	117459469	117480353	deletion	17113.3
4	117918439	118082756	insertion	40170.8
4	118409315	118434976	deletion	3343.7
4	118657489	118711227	deletion	13449.2
4	118934839	118949755	insertion	2407.2
4	120411588	120440791	insertion	16398.3
4	120690209	120714645	insertion	4530.3
4	121648697	121684175	deletion	9908.7
4	121985613	122020293	deletion	11500
4	122072200	122472331	insertion	12830.6
4	122573840	122587755	deletion	9598.9
4	122657416	122667210	insertion	7447.1
4	122750562	122772399	deletion	16255.9
4	124009087	124038993	deletion	9168.5
4	124186633	124213336	deletion	9077.4
4	124309027	124317307	insertion	8843.7
4	127442404	127901828	insertion	290198
4	128034664	128065125	insertion	2243.5
4	128413231	128420532	insertion	10418.6
4	128467001	128478745	insertion	7403.7
4	128521883	128559356	deletion	8030.3
4	131279854	131286854	insertion	21499.7
4	132794684	132810120	deletion	5439.5
4	133299642	133427231	deletion	12643.6
4	134758961	134761203	insertion	6717.7
4	134809883	135266193	deletion	221456
4	135290314	135303090	deletion	7436.4
4	135400338	135425272	deletion	9662.3
4	135864869	136631045	deletion	22623.3
4	136677642	136679726	insertion	18639.7
4	136721261	136750884	insertion	3117.7
4	137346932	137361113	insertion	1491.8
4	137472955	137486537	deletion	8057.1
4	137684728	137706125	deletion	12348.1
4	144541830	144586721	deletion	12375.6
4	145174339	145193037	deletion	11234.8
4	147771376	147789130	deletion	9051.7
4	147972991	148031391	insertion	180416
4	153201962	153214790	insertion	10391.1
4	153305952	153358634	deletion	28569.4
4	153457125	153468655	insertion	29833.8
4	153781225	153803831	deletion	11712.6
4	160656967	160664534	insertion	9172
4	160925494	160996056	insertion	32919
4	161091742	161108521	insertion	2103.3
4	161177653	161260910	insertion	52077.7
4	161820667	161837920	insertion	5427.1
4	165508290	165711134	insertion	243008
4	170645590	170683695	insertion	12275.5
4	170846556	170879419	deletion	12116.1
4	170994487	171051601	insertion	14677
4	171362208	171372383	insertion	4569.7
4	172242126	172289812	deletion	1038.3
4	172335080	172361583	deletion	7217.6
4	172385925	172407391	insertion	22904.2
4	172460907	172465864	insertion	2446.9
4	173321384	173343563	deletion	8876.8
4	173365720	173386100	insertion	21664.8
4	173447544	173469970	insertion	10229.6
4	173504953	173849870	insertion	35765
4	174371232	174458623	deletion	24693.6
4	175406043	175426408	insertion	7441.3
4	175438132	175459982	deletion	4940.5
4	176008265	176048359	deletion	27167.3
4	178011829	178023344	deletion	1680.6
4	178796459	178813159	deletion	7490.6
4	179098676	179209515	insertion	13919.2
4	179289338	179689635	deletion	5446.5
4	179878258	179919980	deletion	7542.9
4	182126665	182253628	deletion	68608.2
4	182585070	182747294	deletion	9535.3
4	182947814	182975675	deletion	7467.6
4	182998375	183051641	deletion	7393.9
4	183225560	183458293	insertion	40662.8
4	183556622	183997015	deletion	65729.9
4	194831514	195254661	deletion	186221
4	195882743	195926045	insertion	4308.7
4	196611120	196745385	deletion	20921.9
4	199195992	199224336	deletion	13310.8
4	199266548	199334025	insertion	59039
4	199503884	199730954	insertion	18401.6
4	201864655	201888368	deletion	7656.1
4	202006352	202036829	insertion	15765.8
4	202069070	202234840	insertion	64725.4
4	202283334	202300929	deletion	9379.8
4	202374967	202737559	insertion	178242
4	204948332	204970393	insertion	8849.3
4	205009973	205136501	deletion	22772.1
4	205201031	205371510	deletion	18737.4
4	206711217	206738770	insertion	21909.3
4	206846645	206875335	deletion	18409
4	207020486	207038312	insertion	12914.1
4	207089825	207321277	deletion	85095.6
4	208399108	208441993	deletion	19630.4
4	208535217	208550795	deletion	9479.2
4	209107901	209493067	insertion	18240.7
4	209616621	209632055	deletion	11812.4
4	210243257	210250493	insertion	7503.9
4	211263613	211434944	deletion	65656.4
4	214742720	214756792	deletion	3286.3
4	214806305	214824128	deletion	9868.7
4	214856062	214863346	insertion	9616.8
4	216320985	216391606	deletion	46795.4
4	217784025	217803971	insertion	1451.2
4	218282017	218295981	deletion	10044.1
4	219089290	219113481	insertion	1036.4
4	219610562	219612503	insertion	2602.5
4	221192172	221263572	deletion	24646.6
4	221336774	221345460	insertion	5067.2
4	221782616	221807695	deletion	252.5
4	221845982	221884593	insertion	6818.1
4	221931550	221955687	deletion	8300.8
4	221998554	222045291	deletion	20904.4
4	222334382	222344808	insertion	7509.9
4	222395864	222512899	insertion	23386.5
4	222619537	222650218	deletion	6128.8
4	225867288	226194668	deletion	38239.9
4	226320062	226330461	insertion	7423.8
4	226401217	226476520	insertion	9011.7
4	227918471	227968355	insertion	21708.2
4	227999371	228021747	deletion	653.4
4	231544787	231607485	deletion	7146.6
4	236392052	236593764	insertion	46920.9
4	240975517	241021205	insertion	6792.6
4	241939257	241976353	deletion	18802.7
4	242064622	242076579	deletion	4161.9
4	246262587	246375819	insertion	14395.9
4	246435342	246444216	insertion	10092.9
4	246463817	246475981	deletion	7370.8
4	246623731	246627029	insertion	9391.8
4	246687273	246698944	deletion	7003.2
4	246901713	246943533	insertion	3774.3
5	655533	1087901	insertion	1079.8
5	1897163	2000736	insertion	128265
5	2045895	2094843	deletion	9263.7
5	4520501	4534503	deletion	1409.4
5	4578563	4712446	insertion	60615.1
5	6101825	6444351	deletion	73601.8
5	8971270	9061726	deletion	56856.2
5	9123242	9462702	deletion	130252
5	11508294	11559292	deletion	43572.5
5	14480979	14547468	deletion	21584
5	14783894	14827056	deletion	38020
5	14979655	15098975	deletion	46273.4
5	15164340	15654355	deletion	27701.6
5	15738589	15907483	deletion	22924.6
5	18745961	19652648	insertion	123102
5	19684620	19689309	insertion	9143.8
5	19745726	19747966	insertion	18506.4
5	19770820	19837412	insertion	15883.2
5	24360119	24436693	deletion	41704.4
5	24636024	24652492	insertion	7624.2
5	26227734	26295958	deletion	17290
5	26833874	26871790	deletion	5124
5	26923805	27033983	deletion	47247.7
5	27095832	27113351	insertion	3182.8
5	27139786	27143152	insertion	8930.8
5	27190047	27224323	deletion	17148.2
5	27395575	27435060	deletion	16162.1
5	27809264	27816949	insertion	9443.6
5	28757872	28820361	deletion	23077.5
5	29365447	29409765	deletion	8987.5
5	29689026	29816926	deletion	35855.3
5	30120575	30198430	insertion	11931.8
5	30351279	30362152	insertion	9009.5
5	31566698	31600689	insertion	43534.3
5	31730194	31750040	insertion	53352.3
5	35944806	36235716	deletion	44312.2
5	36857656	36952120	insertion	30300.2
5	37570222	37586692	insertion	6990.5
5	37615636	37648359	deletion	9555
5	37755675	37786073	deletion	4077.3
5	37825992	37958743	insertion	65476.5
5	38055431	38268545	deletion	98367.7
5	38338504	38493222	insertion	41986.7
5	39252253	39303245	deletion	32499.8
5	39320494	39449432	insertion	93001.2
5	39857211	39871568	deletion	10048.4
5	40091035	40127907	insertion	15903
5	40178570	40183224	insertion	6348.4
5	40345058	40347845	insertion	9713.8
5	40587467	41115034	insertion	177236
5	41556556	41569955	deletion	1902.4
5	41781358	41852637	deletion	7903.7
5	42120408	42143374	deletion	5775.2
5	42659253	42676748	deletion	9362.6
5	42924516	42940807	insertion	4628.2
5	43597171	43626910	insertion	4576.1
5	43744194	43751519	insertion	4550
5	43770620	43812316	deletion	2849.6
5	43874159	43880545	deletion	702.9
5	43974967	43990734	insertion	9505.3
5	44246182	44259640	deletion	8997.2
5	44297038	44332415	insertion	53289.8
5	44568135	44582279	deletion	10640.9
5	44812712	44822822	deletion	7327
5	44975210	45144814	insertion	3771.9
5	45205180	45216799	insertion	5714
5	45304625	45335793	deletion	9593.4
5	45365535	45427262	insertion	22266.3
5	45800415	45815298	deletion	9344.5
5	50412206	50417461	deletion	881.8
5	50600705	50612328	deletion	6405.6
5	50975946	50995342	deletion	15511.6
5	51166698	51181930	deletion	7428
5	53218209	53223450	insertion	13390.4
5	53642478	53659567	insertion	9709.5
5	54107558	54121754	insertion	11885.3
5	54288998	54325305	deletion	4210.3
5	54480358	54497913	insertion	533.9
5	54552613	54561112	deletion	717.6
5	54665379	54740752	insertion	11191.4
5	55542230	55545331	insertion	7454.3
5	55846502	56336456	deletion	157517
5	56528393	56544051	insertion	9114.7
5	57797609	57800672	insertion	9587.2
5	57850245	57860549	insertion	3391.6
5	57917509	57930404	deletion	9632.3
5	58019144	58224782	insertion	15977.6
5	58399090	58412105	deletion	9908.7
5	58431654	58460787	insertion	6659.4
5	58538407	58571012	deletion	6667.9
5	61528361	61833512	insertion	165716
5	62186685	62199009	insertion	7414.6
5	62251716	62313508	deletion	14415.7
5	63934022	63967526	deletion	12532.6
5	64165221	64201000	insertion	8179.5
5	64399487	64416861	deletion	10251.5
5	64435343	65208048	deletion	54273.6
5	65410723	65627738	insertion	85961.9
5	65686321	66012471	deletion	124258
5	66153327	66158412	insertion	1110.8
5	66606657	66623257	deletion	9514.8
5	66649840	66662962	insertion	8805.8
5	66691055	66697256	insertion	8734
5	66723806	66729254	insertion	6117.6
5	66769366	66934695	insertion	136422
5	67598570	67621381	deletion	8086.5
5	67798295	67812726	deletion	9570.1
5	68181438	68199830	insertion	6359.1
5	68608391	68630535	deletion	9416.2
5	68767061	68902581	deletion	23016.9
5	68923917	68934174	deletion	1065.7
5	69519258	69523426	insertion	9547.9
5	70637965	70660039	deletion	10916.9
5	71163070	71172235	insertion	4998.2
5	71215779	71225044	insertion	45084.4
5	71267184	71336327	deletion	2401.8
5	71387749	71427886	insertion	5722.9
5	71624655	71646867	deletion	9638
5	72567867	72647542	insertion	106298
5	74623542	74661276	insertion	7889
5	74696559	74741334	insertion	6956.8
5	75616716	75688919	deletion	28847.3
5	76442116	76497240	insertion	167.4
5	76652460	76868092	insertion	160340
5	76908683	76913396	insertion	10696.6
5	77043398	77044587	insertion	7497.7
5	78834177	78866585	deletion	11763.4
5	78915746	79192812	insertion	16918
5	79290166	79315780	deletion	9067.9
5	80716110	80731950	insertion	7406.6
5	80751136	80809561	deletion	17115.2
5	80842002	80851795	insertion	1704
5	80934884	80944319	insertion	5239.7
5	81081302	81092749	deletion	2652.1
5	81165415	81169887	insertion	11767.2
5	81191675	81197870	insertion	9197.1
5	81333743	81343873	deletion	6391.3
5	81491264	81569407	insertion	15613.2
5	82910044	82951909	insertion	3896
5	82981850	82983278	insertion	41434.6
5	83047148	83251800	deletion	77788.5
5	83352776	83366793	insertion	10350.8
5	83392473	83403798	insertion	6434.7
5	83494318	83501548	insertion	7242.8
5	83738660	83764455	deletion	10203.8
5	83920853	83936906	insertion	8703.2
5	85085047	85091674	insertion	7633.8
5	85131028	85136761	insertion	11711.3
5	85292525	85457978	insertion	54434.5
5	85597224	85637619	deletion	18937.7
5	85840121	85854842	deletion	5936.7
5	86492437	87100320	deletion	475738
5	87143956	87171574	deletion	14365.7
5	87399387	87523146	insertion	101802
5	87838838	87850149	insertion	9046
5	88289827	88602709	insertion	31979.5
5	88634414	88659735	insertion	13427
5	88721167	88749129	deletion	25989.7
5	88857278	89430196	insertion	115266
5	89506947	89525786	insertion	6857.1
5	89570482	89945166	deletion	36099.6
5	90032195	90050711	deletion	11789.5
5	91008967	91067991	insertion	1675.4
5	92606007	92631434	insertion	26917.8
5	92679107	92734144	deletion	26382.7
5	92773215	92798137	deletion	13867.2
5	92852379	92901622	deletion	21673.2
5	93063351	93195980	insertion	6834.1
5	93486187	93521954	insertion	432
5	94223421	94226203	insertion	9523.5
5	94282258	94301167	deletion	9415.9
5	94362178	94384468	insertion	8926.7
5	94418759	94456030	insertion	10728
5	96821903	96840573	insertion	9226.8
5	97200242	97216200	insertion	9533.9
5	97357046	97373879	deletion	11975.8
5	97463135	97683713	insertion	99211.5
5	97788166	97813902	insertion	155.8
5	98024047	98035399	deletion	3636.5
5	98277765	98298835	deletion	9248.1
5	98597296	98606255	insertion	7350
5	98831471	98843589	insertion	5377.3
5	98955861	98978807	deletion	11849.4
5	99042725	99087337	insertion	8680.3
5	99154471	99171088	insertion	23132.7
5	99339419	99383579	insertion	12679.7
5	101212054	101253296	deletion	10940.1
5	101527350	101531228	insertion	9395.6
5	102090482	102119285	deletion	23824
5	102250169	102257641	insertion	12061.9
5	102311772	102451862	insertion	84875.6
5	103649211	103657175	insertion	7052.2
5	104188738	104213215	deletion	7038.5
5	104539172	104551014	deletion	7537.8
5	104564346	104577383	deletion	7849.7
5	104619136	104640081	deletion	10106.6
5	104764680	104822030	deletion	6025.7
5	105005439	105025565	deletion	8708.1
5	105063265	105126911	deletion	44772
5	105172609	105197439	deletion	7183.9
5	105264116	105274517	insertion	29097.1
5	105296422	105310735	deletion	7050.8
5	105859320	105885224	deletion	16924.8
5	106343746	106398250	insertion	2838.2
5	106520044	106541547	deletion	7407.4
5	106565581	106579569	insertion	18671.8
5	106770450	106824877	deletion	16362.3
5	106920556	107024897	deletion	11287.9
5	107057463	107142240	deletion	14603.9
5	107211435	107239721	deletion	129.2
5	107454553	107491825	deletion	14367.8
5	108097695	108146548	insertion	4143.1
5	108843879	108877007	deletion	13799.6
5	109068684	109078492	insertion	4408.5
5	109140786	109163637	deletion	7431.8
5	109347287	109378217	deletion	9601.6
5	109410232	109445385	deletion	1642.9
5	109586425	109589282	insertion	8641.7
5	109635705	109644761	insertion	14557.7
5	109760316	109771898	insertion	53523.8
5	109923870	109928671	insertion	7027.3
5	110021216	110044956	deletion	11733.8
5	110231829	110247928	deletion	10734.1
5	110306636	110319882	deletion	10145.7
5	110518958	110708242	deletion	4468.6
5	110776872	110869299	insertion	49977
5	110916283	110948988	insertion	7082.3
5	110972203	111105315	insertion	87948.4
5	111140905	111152682	insertion	7289.5
5	111172947	111493861	insertion	141099
5	111545953	111593177	insertion	15484.3
5	111621965	111636110	insertion	21001.6
5	111685005	111694928	insertion	29105.6
5	111764353	111779089	insertion	11693.6
5	111804060	111876357	insertion	20605.3
5	111901302	111910988	insertion	7301.8
5	111960788	111971707	insertion	14883.4
5	112037252	112068288	insertion	18672.8
5	112102774	112189205	insertion	18902.6
5	112224179	112238571	insertion	7382
5	112314905	112466027	insertion	13017.7
5	112490375	112539171	deletion	11327.2
5	112600026	112639092	insertion	3829.4
5	112693293	112708495	insertion	4574.7
5	114194434	114218017	deletion	2243.7
5	114274285	114321782	deletion	1926.5
5	114413390	114424665	insertion	9155.6
5	114456896	114473573	deletion	13493.1
5	114527112	114545843	deletion	3330.5
5	114612234	114627345	deletion	12844.2
5	114735257	114752918	insertion	5990.9
5	114838897	114843025	insertion	6571.2
5	114932153	114958924	deletion	9737.6
5	115219517	115243343	deletion	20490.6
5	116282107	116294987	deletion	7454.5
5	116573277	116577817	insertion	9488.3
5	116759552	116785983	deletion	8803.9
5	119611671	119626317	insertion	8168.8
5	119860722	119862629	insertion	8695
5	119948403	119959314	deletion	1263.9
5	119987368	120017055	deletion	15493.9
5	120191445	120225133	insertion	2611.8
5	120272676	120305677	deletion	19741.3
5	120414534	120433206	deletion	11882.2
5	120692725	120700210	insertion	9314.2
5	120918252	120964507	deletion	1182.5
5	121524920	121547288	deletion	19275.5
5	121675104	121749007	deletion	9742.8
5	121911503	121956752	deletion	13316.9
5	122168824	122208480	deletion	10381.9
5	122732284	122750635	deletion	9545.1
5	122982858	123006736	deletion	8399
5	123244055	123256302	deletion	7302.8
5	123273637	123289377	insertion	3459.7
5	123663318	123748467	insertion	321
5	124305728	124317649	deletion	5779.8
5	124960918	124976622	deletion	9035.9
5	125422743	125434740	deletion	2003.7
5	125568952	125574180	insertion	10676
5	126070521	126073948	insertion	1994.3
5	126391380	126406749	insertion	6209.9
5	126489543	126752848	deletion	36464
5	127139409	127152999	deletion	6492.2
5	127228615	127258929	deletion	22960.7
5	129420174	129426704	insertion	9780.8
5	129500936	129507219	deletion	1582.2
5	129584126	129616965	deletion	9519.8
5	129655031	129689249	deletion	12556.8
5	129714060	129753735	deletion	9546.1
5	129998511	130038875	insertion	13921.2
5	130841870	130842358	insertion	21923.3
5	131043772	131148645	insertion	1045.8
5	131213586	131480672	deletion	62959.1
5	133435818	133446912	insertion	7340.1
5	133620126	133666706	insertion	7898.4
5	133816126	133828672	insertion	3373.6
5	134444878	134547005	insertion	36932.2
5	136774213	136804392	insertion	7061.1
5	136921801	136930804	insertion	2637.3
5	137364693	138344904	deletion	143570
5	141371892	141396939	deletion	14822.6
5	141844276	141862958	insertion	13686.6
5	141910808	141929422	insertion	9553.6
5	142014515	142035941	deletion	12076
5	142169121	142723959	insertion	115774
5	142815890	142833233	insertion	3451.2
5	143017304	143028512	insertion	5508.1
5	143062958	143080077	deletion	999.6
5	146941560	146966795	deletion	5715.8
5	147014504	147148084	deletion	43148.1
5	150801728	150832534	deletion	7507.4
5	150865967	150923576	insertion	14011
5	150964475	151017505	insertion	9885.9
5	151045508	151065307	deletion	9292.1
5	152304044	152313540	insertion	8316.8
5	152768284	152785636	insertion	9236.6
5	152977607	152988829	insertion	13007
5	153305071	153338376	insertion	2340.8
5	154330613	154363414	deletion	9104.2
5	154930229	154936793	deletion	2736.4
5	154978629	155339349	insertion	133903
5	155521881	155533963	deletion	4032.6
5	158649564	158651789	insertion	7517.2
5	159177622	159194031	insertion	6168.9
5	160271176	160294152	deletion	8059.2
5	160367936	160368436	insertion	7796.4
5	160428718	160450111	deletion	7833
5	162506449	162551523	insertion	12662.6
5	163630617	163635098	insertion	9374.4
5	163667161	163673082	insertion	728.6
5	165167691	165179838	deletion	9594.2
5	165423963	165436674	deletion	7274.2
5	165560725	165576811	deletion	10258.1
5	165831643	165844366	insertion	9099.2
5	165897192	165916600	deletion	6420.6
5	166095561	166108270	insertion	1404.7
5	166250052	166264717	deletion	6543.8
5	166290067	166308449	deletion	8533.7
5	166416956	166430261	deletion	10360.9
5	166516783	166578977	insertion	14711.4
[truncated: 1,496 more rows]

## Sheet: alignment of W22 optical map
#Chromosome	Start	End	#This is BED format
1	507023	610616
1	787056	885318
1	1057173	1612879
1	1681847	1937443
1	2128380	2374601
1	2836372	2901890
1	3280214	3382744
1	3558480	3638201
1	3825902	3853950
1	4228162	4408918
1	4721508	4773671
1	4943528	4986820
1	5310092	5434254
1	5827450	6225361
1	6426038	6558113
1	6922477	7141839
1	7557877	8012994
1	8302435	8391640
1	8921329	9135354
1	9341716	9452089
1	9878825	10151133
1	10426891	10617154
1	10908836	11042678
1	11267376	11655525
1	11755021	11864359
1	12352738	12415126
1	12551993	12634430
1	12732266	12758099
1	12851635	13003913
1	13472628	13864718
1	13919004	13949720
1	14000275	14038883
1	14083567	14214985
1	14257790	14317491
1	14372178	14852657
1	15458219	15776277
1	16312706	16360668
1	16447171	16473592
1	16874103	16946867
1	17466233	17804852
1	18214141	18437661
1	18512313	18947319
1	19652835	19961350
1	20310865	20373908
1	21019065	21728220
1	21897612	21999528
1	22595103	22658544
1	23054625	23164972
1	23267014	23533117
1	23611280	23945043
1	24417843	24572747
1	24655240	24788310
1	24966181	25032989
1	25313718	25729006
1	26718044	26763810
1	26933742	27089706
1	27412005	27701431
1	27821391	28640430
1	28884237	29047069
1	29875686	29948394
1	30065186	30548581
1	30630430	30796603
1	30919754	32079018
1	32421066	32635713
1	32727834	32791210
1	32906946	33101877
1	33156304	33294883
1	33621147	34168002
1	34709939	34976821
1	35820926	35909055
1	37168767	37205487
1	38113231	38148575
1	40897900	41217870
1	42438920	42783844
1	44183200	44245831
1	44376865	44920949
1	45444884	45509330
1	45711316	45804759
1	47034731	47095696
1	47868517	48000691
1	48333775	48450868
1	48578061	49176582
1	49209340	49245061
1	50213261	50864036
1	51254094	51360079
1	51431535	51466248
1	52502025	52543744
1	53330068	53370738
1	53583950	53737921
1	55733139	55975913
1	56063244	56100857
1	56155486	56533455
1	56616707	56678184
1	56919252	57133826
1	57785687	57833986
1	59870369	59950172
1	60463598	60737532
1	60950276	61781986
1	61943527	62138201
1	62258082	62426929
1	63586943	63903543
1	64761994	64827593
1	65130951	65310241
1	65411471	65455332
1	66120174	66251789
1	66871727	67251164
1	67382296	68207571
1	68263559	68534826
1	68677453	68809748
1	70234270	70509256
1	71028720	71113676
1	72488530	73073962
1	73552532	74085274
1	74390635	74420713
1	75307593	75696460
1	76199691	76453006
1	76804365	77004938
1	77181201	77288812
1	77672697	77842195
1	78550742	78648085
1	78772964	79062721
1	79542329	79592390
1	80665577	80851140
1	81823052	81895483
1	82784265	82823062
1	84358280	84457350
1	84864223	85001273
1	86181176	86225565
1	86780840	87329662
1	87751409	88008021
1	88238549	88317376
1	88431667	88581023
1	89043382	89156421
1	89350849	89463895
1	89604755	89748726
1	90175305	90496398
1	91276799	91991330
1	92848499	93180785
1	93447361	93564642
1	94292114	94344684
1	94489648	94741818
1	94834114	94908415
1	95431413	95674307
1	96706018	96904335
1	97117031	97446690
1	98111878	98327569
1	98970674	99954042
1	100713145	102218769
1	102558092	102593855
1	102888833	102959057
1	103192637	103360954
1	103608984	104052874
1	105411103	105463264
1	105559461	105701737
1	105972614	106387485
1	106599939	107183663
1	107808961	108010306
1	108298340	108483953
1	109463258	109674169
1	110421036	110686874
1	113137122	113183273
1	113715433	114861605
1	115132974	115181708
1	115226003	115931615
1	116057777	116172235
1	116287402	116652942
1	117376717	121808598
1	122105359	123353218
1	123710951	133162307
1	133175094	134113325
1	134207207	134720322
1	134743093	136980827
1	137103663	144493100
1	144514716	148373779
1	148388880	148495192
1	148670573	148742426
1	148850718	149510624
1	150772333	150823278
1	150890192	151276485
1	151398057	151616238
1	152249541	152671826
1	152862796	153745319
1	154860909	155140860
1	156417656	157043963
1	157613192	157685278
1	157713986	157825582
1	158276679	159105139
1	159888810	161037028
1	161719581	161955028
1	163398679	163426939
1	164114850	165654183
1	165655599	166023684
1	166305459	166362351
1	166525382	166589333
1	166613974	166762642
1	166773675	166970876
1	166994584	168454128
1	168704885	168836542
1	168903779	169628318
1	172071312	174817963
1	175381156	175703991
1	175820527	175982514
1	176012333	176136479
1	176334451	176580560
1	176951696	177816515
1	179183122	179318729
1	181642930	181667988
1	185122012	185682433
1	185913326	186774979
1	189319513	189410156
1	189490896	190065871
1	190285435	191104826
1	191562153	191631172
1	191766852	191903925
1	192958386	193782839
1	194690208	195250506
1	195608240	195669181
1	195961364	196188108
1	197555298	197696471
1	197839554	197927556
1	198312030	198404475
1	198956525	199184006
1	199520601	199645563
1	199836964	199958744
1	200180151	200412185
1	200796330	201168719
1	201355545	201507778
1	203358598	204156842
1	204253461	204428781
1	204670620	204737521
1	204778367	204817225
1	204934866	205092191
1	206036663	206641434
1	208120966	208194316
1	208274717	208350557
1	210009401	210083116
1	210220871	210418557
1	210924679	211094097
1	211153258	211190343
1	211266722	211385798
1	212104867	212306008
1	213190441	213306932
1	214750607	215188400
1	216369181	216488196
1	217010139	217152477
1	218056648	218360787
1	218524222	218680376
1	218766994	218855567
1	219032776	219260580
1	220095774	220463762
1	220792661	221054811
1	221246918	221286848
1	221383448	222372526
1	222452860	222598678
1	222785702	223213689
1	223364476	223898896
1	223899676	223987944
1	227648304	227873613
1	228412381	228647263
1	228857354	228898968
1	229080672	229167442
1	229347944	229491076
1	229678235	229717119
1	229913150	230120537
1	231644059	231784438
1	231857445	231928419
1	232050088	232084648
1	232531042	232684106
1	232799786	232867810
1	233401880	233702903
1	234268130	234326262
1	234806172	234917791
1	234962175	235069943
1	235998797	236095240
1	236150371	236250340
1	236514637	236785396
1	237440435	237640891
1	237680268	237742819
1	237959916	238126715
1	238234123	238278704
1	239232669	239294045
1	239342463	239376604
1	239452729	240105235
1	242404760	242578457
1	242896304	243024676
1	243111884	243211642
1	244120067	244905279
1	245060596	245150198
1	245374156	245425013
1	245467202	245570532
1	245683516	245800367
1	246140597	246355331
1	246446443	246662230
1	246755776	247019877
1	247117613	247308167
1	248438472	248518047
1	248745279	249096405
1	251632113	251900650
1	252274848	252395300
1	252669302	252796503
1	253487034	253628239
1	253710187	253781872
1	254150154	254389398
1	255091284	255171689
1	255316982	255419596
1	255852509	256113277
1	256349924	256555651
1	256746658	256809616
1	256917713	257202105
1	257302671	257405921
1	257473911	257672456
1	258668845	258805093
1	258872794	259015814
1	259278952	259416276
1	259653135	259827317
1	260609366	261031022
1	261250786	261354690
1	261445463	261549738
1	261785339	261998228
1	262578014	262987585
1	263440642	263618737
1	263895404	263924824
1	264229479	264464585
1	264737887	264969687
1	265285470	265386239
1	265841773	267217990
1	267435308	267638102
1	267817236	269174160
1	269180009	270269403
1	270608968	270877149
1	270995585	271087979
1	271229833	271277168
1	272026495	272132508
1	272186875	272680743
1	272718556	272936203
1	273178186	273637600
1	273863773	274044327
1	274376410	275142770
1	276086715	276678014
1	276814571	276988832
1	277200185	277333561
1	278144208	279286543
1	279389893	279724952
1	279920588	280009005
1	280282647	280475654
1	280770585	280810044
1	281464071	281616207
1	281821009	281880937
1	281975910	282302610
1	282561657	282622571
1	282760372	282862730
1	283826001	283906644
1	285344858	285413378
1	285941592	286444149
1	286739515	286821001
1	287587297	287657266
1	288640160	288675282
1	289051528	289132456
1	289169555	289233966
1	290052796	290184310
1	290214219	291055533
1	291185976	291338232
1	291668667	292043604
1	292137796	292765416
1	293700460	293806829
1	293920508	294013070
1	294223521	294307519
1	294693719	294744542
1	294998453	295104588
1	295858504	296005583
1	296171240	296363469
1	297628169	297713226
1	297826821	298036417
1	298194596	298213346
1	298473921	298542757
1	299214819	299312087
1	299552578	299570218
1	300854708	300921863
1	301673828	301741969
1	302190665	302249421
1	302746541	302870886
1	303068973	303134772
1	303203293	303226095
1	303668967	304251777
1	304318053	304466467
1	304467171	304909790
1	305016033	305151926
1	305582507	306969870
1	214195	371416
2	3726428	3789421
2	4153057	4252115
2	4301018	4473674
2	4661498	4753757
2	8149052	8251335
2	8468705	8954166
2	9057927	9180015
2	13449942	13616732
2	13984796	14077197
2	14165935	14436082
2	14800308	14846092
2	15295609	15529627
2	15629925	15862790
2	16829522	16960063
2	17328728	17584582
2	17920593	18018409
2	18179361	18396089
2	18498792	18543794
2	19101461	19344066
2	20018004	20279037
2	20514193	20550971
2	20753442	21086927
2	21655957	21860365
2	21961944	22171857
2	22252624	22345195
2	22415177	22728205
2	22801001	22939285
2	23763625	24089277
2	24664740	24841286
2	25012424	25244089
2	25475373	25510921
2	25992032	26022895
2	26170780	27105575
2	27643054	27782601
2	28375380	28947388
2	29649621	29811252
2	32084489	32379333
2	32482585	32649256
2	32932291	33101906
2	34051681	34425520
2	34511967	34554217
2	34923603	34983453
2	36037564	36226352
2	36456069	36790386
2	36833407	37825514
2	38751310	38949689
2	39504949	39601300
2	40136408	40274213
2	41141363	41352610
2	41950780	42034315
2	42273169	42586808
2	42841623	43042417
2	43110858	43551284
2	44638780	45019224
2	45312203	45412816
2	45766188	45895114
2	46055225	46189043
2	46832810	46892386
2	47114439	47317627
2	48116122	48180170
2	48275907	48513753
2	49011686	49078477
2	49288440	49488287
2	49609016	50190410
2	50387819	50470921
2	50657218	50684434
2	50753721	50789147
2	50889083	51057963
2	51420387	51628132
2	51787375	51956633
2	52290197	52320578
2	52494626	52666373
2	53948139	54058846
2	55417904	55610087
2	55611200	55723841
2	56340307	56402422
2	57015840	57478097
2	58265083	58382857
2	58811672	58860059
2	58958627	59365878
2	60104703	60450783
2	62845934	62902141
2	64534198	64582729
2	65026114	65278197
2	65700822	66080374
2	67344917	67924894
2	68038257	69099901
2	72104580	72205418
2	73012531	73499142
2	74399505	80544324
2	82459235	82524488
2	83796852	84422852
2	84787666	85336738
2	86058169	86111576
2	86325422	86351026
2	86487427	86582750
2	86723801	86796703
2	87303472	87351651
2	88161073	88458706
2	88462130	91024775
2	92023187	92812822
2	92817844	93738633
2	93760149	94219830
2	101251448	102159562
2	102768590	103553522
2	103801084	103904405
2	103921478	104165598
2	104254744	104768561
2	105061868	105138293
2	105775189	106076071
2	106079206	106428375
2	106637120	106744439
2	108162256	109326708
2	110324443	110993971
2	111076564	111602281
2	111718040	112065015
2	113587781	113706935
2	113822011	114108430
2	114139949	114163959
2	116322261	116358262
2	117592458	118151310
2	121746349	121847101
2	121915333	122362674
2	122439620	123001620
2	123053014	123326910
2	123338002	128144061
2	128155142	128942321
2	129282872	129940380
2	129942830	130201025
2	131280861	131626024
2	131685245	131821487
2	133212635	133272518
2	133908866	134523515
2	134532295	134915602
2	135236125	135318202
2	135493807	137104944
2	137459509	137889450
2	138074682	138487015
2	138549594	138628459
2	138800645	138984877
2	139319224	139573604
2	140056857	140127774
2	141044431	142663270
2	142664306	145443030
2	146133946	146446530
2	146465056	147081387
2	147769901	147847002
2	148588231	149019337
2	149210046	149377248
2	153301069	153429291
2	154113112	154636588
2	155248091	155299584
2	155438235	156099098
2	156119286	156346451
2	157217149	157557105
2	157847837	158146573
2	158415200	158480004
2	158773758	158879064
2	158987773	159106456
2	159243677	160854286
2	162535076	162981788
2	163505934	164359911
2	164433219	165274803
2	165872065	166269883
2	166394445	166640011
2	167773600	168110369
2	168259079	168300641
2	168647640	168845561
2	169183863	169378093
2	170168020	171281316
2	171803481	172050912
2	172797377	173112289
2	173495361	173573687
2	173762405	173888761
2	174002775	174031668
2	174820479	174868960
2	175224748	175295721
2	175503488	175566874
2	175894195	176215801
2	176644414	176846783
2	177686012	178054655
2	178215015	178263010
2	178472721	178599094
2	180009366	180076266
2	180447239	180551426
2	180752254	180838650
2	180928598	181733802
2	182386819	182463034
2	182564680	182611191
2	183662091	183803243
2	183944691	184040402
2	184341879	184401080
2	186236240	186595284
2	186663220	186732485
2	187442511	187496871
2	187680404	187738532
2	187923902	188095429
2	188193355	188229127
2	188716363	188851639
2	191000326	191323015
2	191510677	191578966
2	192120296	192157800
2	192231689	192374492
2	192773598	193018953
2	193307905	193401761
2	193811925	194000032
2	194133253	194259447
2	194373911	194435444
2	195073594	195183836
2	195389817	195555675
2	195763799	195807670
2	195942258	196005971
2	196184407	196279444
2	196360979	196409773
2	197193955	197546513
2	197972369	198152632
2	198219224	198335639
2	198657728	198982086
2	200081782	200360498
2	200528095	200831039
2	201013752	201097434
2	201778731	201895900
2	202379137	202488150
2	203288662	203404664
2	204043629	204260223
2	204329674	204613713
2	205014954	205079820
2	205514978	205688792
2	205945973	206011276
2	207018288	207293107
2	207448020	208419072
2	208550672	208657885
2	209928792	210153815
2	210845631	211687342
2	211813755	212624116
2	214233577	214531878
2	214701006	214748691
2	215160539	215274389
2	215382749	215441501
2	216015373	216053206
2	217645902	218282218
2	218563842	218999901
2	219044494	219141733
2	220990805	221397326
2	221727661	221778318
2	221923233	222353322
2	223641378	223827953
2	224200317	224431998
2	224502107	224610724
2	224672469	225138987
2	226917235	226998096
2	227327495	227633419
2	228613598	228714753
2	228816183	228951756
2	230057982	230218093
2	230340310	230476731
2	230648325	230840797
2	230938771	230953751
2	231241563	231513785
2	232857573	232900885
2	233250381	233357229
2	233788550	234556807
2	234659113	235134101
2	235372478	235451844
2	236219151	236384235
2	236574007	237087197
2	237290698	237333975
2	237676190	237871977
2	238014574	238131875
2	239198433	239245685
2	239548518	240214282
2	240347735	240405346
2	240630123	240668670
2	240840777	240938975
2	241620679	241670906
2	243138146	243258058
2	244255016	244369337
2	86805	185244
3	377720	665586
3	917911	1105046
3	1471000	1531892
3	2711507	2741178
3	2834599	2911620
3	3286427	3609272
3	4167018	4264093
3	4603698	4803481
3	5496630	5606078
3	6288636	6413660
3	6523441	6637501
3	6952622	7065950
3	7824862	7957720
3	8149966	8190978
3	8352821	8456360
3	8586601	8623905
3	8777890	8855317
3	8857821	9106828
3	9392800	9424173
3	9880052	10335936
3	10544774	10761460
3	11847168	12209001
3	13035736	13175701
3	13457140	13674502
3	14791021	14847179
3	18556395	18650041
3	19391491	19433165
3	19967854	20059815
3	20516105	20816772
3	22655842	22864414
3	24758578	24822752
3	25357853	25412175
3	25955391	27136627
3	27227356	27355588
3	29157412	29684688
3	29765213	29809503
3	29972392	30476704
3	31853706	31956397
3	33613996	33675924
3	38318073	38377342
3	38691660	38856934
3	38922246	39282727
3	39374940	39425379
3	40202010	40249863
3	40349707	40417734
3	41132050	41162112
3	41317217	42547312
3	42817463	42970231
3	43048572	43693041
3	44092850	45258453
3	45397630	45461220
3	45608710	45635010
3	47893686	47931651
3	48439705	48599171
3	49278943	49901458
3	50160797	50222401
3	50430522	51347301
3	51752251	51901877
3	52013957	52067223
3	52126281	52398701
3	52410658	54364035
3	54940212	55020683
3	55135658	55165530
3	55253765	55278355
3	57130104	57360783
3	57617024	58053044
3	58465508	58512211
3	58731883	58935368
3	59071612	59846920
3	60975264	61278638
3	61351012	62092640
3	62096104	62203008
3	63020890	63157358
3	64321306	64378259
3	64757312	64798401
3	65914783	66950873
3	67488026	69647665
3	70214175	71878334
3	75556352	78569348
3	78598425	85522569
3	85603911	85832244
3	86086381	86306502
3	86717115	86882918
3	86966790	91770950
3	91844724	93440987
3	93552493	93736676
3	94232206	96071018
3	99198225	99781523
3	100937540	101067274
3	101158971	101282737
3	101613072	101655416
3	101761888	112374671
3	114167595	115072106
3	115598350	117782962
3	117907484	118237573
3	118260041	118517971
3	119132138	119499913
3	119949116	120527410
3	121483126	122360196
3	123758033	124129917
3	125172773	125209230
3	125281622	125350148
3	125496968	125895525
3	126172928	126298208
3	126382392	126479826
3	126854495	126925051
3	127728582	127809078
3	128121309	128163743
3	128240177	128382063
3	128630326	129304194
3	129358290	129419722
3	129837492	130989003
3	131436514	131547746
3	131841521	132079822
3	132217208	132248767
3	132485362	132577837
3	133067959	133156348
3	133739998	134437489
3	134644485	135306591
3	136770665	140740948
3	140751905	142032403
3	143615286	143661983
3	144022097	144106103
3	144666558	146590952
3	146666708	146825629
3	146893133	146936909
3	148149137	148709681
3	149377545	149457751
3	150193181	150282200
3	150703653	150849607
3	150966253	151102724
3	151231390	151656353
3	151941857	152078416
3	152625972	152752406
3	153026209	153074385
3	153492072	153814340
3	154987153	155186561
3	155548034	155646118
3	156371836	156801643
3	157768950	157873288
3	158109285	158137565
3	158647894	159140470
3	159294800	159558026
3	159982728	160044472
3	160090756	160482330
3	160989586	161103564
3	161437970	161939318
3	164082239	164127497
3	166841083	167053007
3	167679646	168047507
3	168357085	168482475
3	169087706	169171059
3	169465185	169643030
3	170834432	170941395
3	172112958	172161022
3	172372835	172484704
3	172787597	172987521
3	173617199	173692222
3	174899059	175048140
3	175223539	175450780
3	176120530	177330671
3	177895152	177942927
3	178455613	178521368
3	178561367	178725627
3	179002515	179114094
3	180999125	181126234
3	181497811	181888947
3	181894305	182198265
3	182373758	182412552
3	182533662	182597348
3	183036027	183085112
3	183685213	184613995
3	184684537	184713267
3	184733792	184832443
3	184930833	185410883
3	185616729	185945928
3	186005623	186058577
3	186292454	186834142
3	187121088	187178548
3	187345528	187620483
3	187920158	188682842
3	188923446	189144289
3	189356826	189581622
3	189720234	189944393
3	190115430	190221488
3	190809722	190870058
3	190983324	191388814
3	191824327	192095533
3	192352692	193910535
3	195300247	196312822
3	196711302	196757016
3	197470853	197540355
3	197609884	197647669
3	198066695	198322119
3	198718100	199028630
3	199066226	199155126
3	200670626	200771992
3	201123942	201331480
3	201384922	201454061
3	201759026	201835210
3	202339461	202661157
3	203064746	203120508
3	203650733	203800116
3	204529085	204583763
3	204757223	204784291
3	205466217	205975832
3	206033852	206096228
3	206139608	206547355
3	206731482	206842983
3	206899131	206931309
3	207349330	207611764
3	208442404	208538450
3	209178733	209252482
3	209422915	209499147
3	210454293	211083576
3	211440919	211980175
3	212049525	212083331
3	212291025	212348416
3	214198456	214298519
3	214776205	215391969
3	215758538	215892567
3	216002967	216137595
3	216918859	217061867
3	217338497	217715224
3	218177391	218421292
3	220174476	220195018
3	220884133	221020555
3	221733457	221903031
3	222188059	222263294
3	222925522	223064832
3	223171471	223419511
3	223972748	224034482
3	224554076	224589116
3	224874803	225010096
3	225219244	225333604
3	226142673	226220297
3	226505070	226645189
3	227162166	227559135
3	227661444	227772792
3	228235571	228401113
3	228619299	228654165
3	229273754	229351390
3	229599652	229703408
3	231671394	232298098
3	232504543	232605673
3	232671058	232740960
3	232935567	232967650
3	233095326	233292946
3	233995319	234095112
3	234631846	235627189
3	307764	396023
4	476096	523265
4	588086	649422
4	1308031	1391251
4	3026128	3394941
4	3619491	4127569
4	4358480	4519356
4	4617482	4927424
4	5040069	5065917
4	5227550	5546150
4	5869903	5954260
4	6082893	6620506
4	6910714	6974173
4	7064889	7210045
4	7352151	7565880
4	7674720	7713266
4	7885305	7934992
4	8133438	8239235
4	8342390	10446631
4	11087654	11327122
4	11542807	11671945
4	11801969	11903664
4	12060390	12121101
4	12385613	12460354
4	12564214	12607285
4	13047608	13348351
4	13890470	14431155
4	14762050	14814940
4	15298932	15701525
4	16003967	16065176
4	16130417	16173768
4	16261835	16411713
4	16690089	16752574
4	16941042	17186378
4	17204967	17334694
4	19305777	19540961
4	20188168	20255658
4	20627901	20796336
4	20883420	21036519
4	22034024	22164390
4	22903076	22995782
4	23085940	23999717
4	24671308	24792616
4	24858192	24991551
4	25178947	25264898
4	26924238	27300427
4	27583026	27919888
4	28032040	28168762
4	28614443	29136820
4	29245117	29531483
4	30673841	30713754
4	30719350	30860477
4	31099970	31319107
4	31442359	31966777
4	32101587	32216793
4	32274559	32294616
4	32602235	32677692
4	32757441	32823639
4	32980803	33094036
4	33297747	33386550
4	34375142	34447862
4	34592526	34701361
4	35315673	35364741
4	36910594	36976305
4	37773083	37966480
4	38610055	38675914
4	39046544	39417620
4	39725532	41453873
4	41561199	41911507
4	42129106	42816789
4	42838060	44056763
4	44117113	44333429
4	44572501	44632735
4	46468286	46873298
4	47837515	48041870
4	48599805	49034732
4	49262473	49640067
4	49683205	51819466
4	52284926	52466326
4	52652133	52875279
4	54871709	55491689
4	56698399	56849331
4	56959368	57415807
4	57680087	58043513
4	58250081	58459730
4	58636245	59179128
4	59372568	61306938
4	61514179	62315534
4	62411655	62451402
4	65211219	65371025
4	65559758	65617372
4	65983114	66618460
4	66650044	68196294
4	68740613	69150920
4	69545841	70170785
4	70399857	70544322
4	70623604	71006304
4	71455560	72528213
4	72868626	72909992
4	73418480	73524596
4	73988496	74203456
4	74520792	74609217
4	74881901	75488104
4	76130476	76337578
4	76806598	77390526
4	78807263	79156449
4	80406650	80815986
4	80861958	81166224
4	81387791	81963765
4	81977598	82291944
4	82774102	83978790
4	84028652	84258086
4	84844954	84972132
4	85252847	85684559
4	87085570	87252964
4	87396578	87647376
4	87724082	87871790
4	89636454	89784862
4	90009420	90118517
4	90365348	90397132
4	90460472	90559394
4	91279453	91826225
4	91850975	92586188
4	92914311	93544058
4	96340489	97811477
4	97819274	100833230
4	101324422	101583663
4	101821556	102374539
4	102458354	103850852
4	103851928	104149202
4	104245429	107439337
4	107760136	107851049
4	110188478	110379849
4	110450437	112189070
4	112235199	114913965
4	114935748	115703947
4	115790835	117918440
4	118087596	118657490
4	118702951	123223574
4	123316619	123885673
4	125666711	126312312
4	127267178	127425567
4	127525606	127617697
4	128461772	129063267
4	129929527	130416451
4	132882293	133101187
4	133783603	133807339
4	134695691	134743879
4	134809883	135024233
4	135154093	135180252
4	138038809	138306634
4	140451665	141379558
4	141421325	144754631
4	145111620	145244503
4	145332325	145543411
4	145976402	146288490
4	147174230	147838504
4	147972991	148150224
4	148493440	148634503
4	149157150	149290143
4	149734606	149808664
4	149926180	149967448
4	150074900	150307181
4	153016052	153129978
4	153286222	153374884
4	153618735	153814028
4	154672255	154921926
4	155739381	155953388
4	156981531	157034551
4	157637994	157723640
4	158371032	158522382
4	158732509	158801946
4	158857402	159296934
4	159956485	160020729
4	160160362	160473063
4	160663106	160971856
4	161346724	161584651
4	161766212	162427605
4	163452083	163522871
4	163582458	163807334
4	163889899	164191390
4	164342922	165287673
4	165366270	165508291
4	166472871	166595971
4	166847103	167764567
4	169156206	169294291
4	169439887	169789399
4	170045746	170188239
4	170344891	171167753
4	171168917	171493343
4	171809473	171848267
4	172530161	173105447
4	173390478	173513398
4	173824435	173914131
4	174054961	174371233
4	174497073	174611684
4	174866915	174905727
4	175542504	175594768
4	175924731	176325867
4	176595389	176688656
4	176746854	176829078
4	178160750	178257746
4	178502444	178989662
4	179209514	179583596
4	179707233	179754016
4	180041311	180069730
4	180369888	180590540
4	180634882	180990823
4	181099559	181355408
4	182786772	183033433
4	183384645	183417283
4	183585758	183872748
4	184003092	184110901
4	184288260	184343327
4	185136005	185238941
4	185329669	185392643
4	185650298	186104200
4	188749213	188955463
4	189572588	189605568
4	189762715	189828084
4	189878188	189996263
4	191344359	191922654
4	192489916	192687340
4	192819478	193201972
4	194070075	194174623
4	194225972	194256384
4	194614780	194775215
4	195741900	195963387
4	196255150	196303254
4	196539546	196647039
4	196871596	197033512
4	197389944	197468593
4	197530483	197557907
4	198650550	199035327
4	199110407	199294528
4	199745283	199857009
4	202309341	203069835
4	203617835	203649355
4	203767701	203797194
4	204250389	204423121
4	204781859	204909322
4	205042258	205201032
4	205371509	205525248
4	205823639	205975821
4	206255190	207555898
4	207813362	207831803
4	208399364	208727478
4	209021137	209107902
4	209210894	209382046
4	209522486	209829864
4	209849030	210479882
4	212383297	212678278
4	212926808	213041571
4	213141624	213171243
4	213748862	213823794
4	214059352	214128153
4	214207410	214282533
4	214609468	214715453
4	214944837	215063143
4	215385057	215440820
4	215531980	215576378
4	216313361	216461992
4	217579384	218520530
4	219563334	219688942
4	219713714	219728817
4	219790610	219852707
4	220097938	220289054
4	220444890	220531767
4	220690080	220896880
4	221748461	221826902
4	222053958	222145848
4	222307362	222452431
4	222510204	223287430
4	224520637	224542173
4	224629703	225298273
4	226099296	226174220
4	226476519	226600761
4	227265436	227482206
4	227599185	228399277
4	228652565	228948480
4	230584602	232951396
4	233598630	233805573
4	235605508	235949783
4	236314628	236399502
4	237819912	237855306
4	238065665	238334906
4	238493099	238615989
4	239625901	239761206
4	241135410	241229192
4	241799094	241980642
4	242221970	242399881
4	243038245	243233725
4	243434903	243456704
4	244185063	244354420
4	246067117	246130261
4	246318984	246364349
4	1943623	2178389
5	4154449	4365978
5	4468826	4534503
5	4638082	4689940
5	5099428	5120719
5	5252342	5332646
5	5415248	5456738
5	5561929	5623410
5	6101825	6564618
5	6649595	6769449
5	8716128	8787116
5	8919850	8971271
5	9061725	9123243
5	9462701	9777944
5	10035298	10134536
5	11835414	12039234
5	12193705	12318643
5	13879840	13926167
5	14091301	14173629
5	14400281	14626863
5	14715949	15098975
5	15738589	15843578
5	16132091	16159596
5	16556034	16650613
5	17713569	17813704
5	18687210	18769738
5	20085470	20152642
5	21006989	21878521
5	21893613	22168487
5	22555840	22610562
5	22941009	23130994
5	23309715	23430005
5	23717340	23779230
5	24208881	24693259
5	26295957	26410346
5	26499275	26529597
5	26709573	28358088
5	28359165	28541210
5	28643062	28708382
5	28820360	29705982
5	29802699	30048652
5	30176334	30417450
5	31209002	31558397
5	31750039	32112243
5	32181669	32356842
5	32679580	32750394
5	33620460	34246258
5	34920959	35142212
5	35535360	35591594
5	35842519	35941056
5	36259159	36349530
5	37533628	38326053
5	39361937	39645335
5	39811243	39857926
5	40415357	40484124
5	40587467	40684537
5	41115033	44180006
5	44181310	44862176
5	45065347	45723605
5	45815297	47360060
5	48279080	49844828
5	49845824	50707268
5	50798339	51452839
5	52179685	52320118
5	52370957	52447072
5	52717153	52822485
5	52863331	53324971
5	53430303	54550494
5	55097441	55182744
5	55490587	55846503
5	56336455	56582384
5	56662511	56876709
5	57057564	58719632
5	59017442	59268857
5	59828216	59962043
5	60365365	60769049
5	60974786	61163583
5	61288083	61528362
5	61833511	61891634
5	62076474	62368588
5	62935776	62977872
5	63248926	63310628
5	63841931	64314587
5	65083841	65460949
5	65627737	66029893
5	66123076	66153328
5	66553574	66662962
5	66753859	66899419
5	66901596	70374961
5	70445351	71267185
5	71336326	71692844
5	72028127	72895204
5	74762639	75052216
5	75298470	76870063
5	79012317	79055520
5	79558151	79758601
5	79892848	79954940
5	80607239	81436690
5	81883842	81953158
5	82699348	84612794
5	85058022	85120175
5	86108055	86200318
5	86835398	86945964
5	87068262	87144675
5	87415936	88106385
5	88602708	88862971
5	89378317	91501599
5	93004052	93047907
5	93195979	93622404
5	94188536	94362179
5	94462253	94753943
5	94855726	95072590
5	95183038	95894923
5	95951127	95990355
5	96006325	96707930
5	97344192	97373879
5	97683712	99042726
5	99141454	99501013
5	99671331	99903455
5	99951473	101023674
5	101154110	102518668
5	102653822	105320929
5	105425210	105449848
5	105530260	105693507
5	105741372	105793296
5	105885223	106062576
5	106294628	106599198
5	106734764	107796831
5	107902093	108242328
5	108573152	113524932
5	113568252	113760257
5	113993869	114153939
5	114161331	114784017
5	115752949	118064986
5	118156902	119667652
5	119668765	120517889
5	120518715	122291721
5	122438879	123943846
5	124225178	127970359
5	128101938	129830790
5	129835903	130178142
5	130752455	130948271
5	131148644	131213587
5	131480671	132688124
5	132701707	132995980
5	132999958	134454019
5	134540306	135003290
5	135815826	135844873
5	137807943	137856736
5	138018738	138592879
5	138974356	139170326
5	141262313	141490399
5	141580323	141963654
5	141964432	142169122
5	142609686	143333093
5	145767935	146047277
5	146056017	146179363
5	146955936	147022974
5	147125897	147223115
5	147989199	148253800
5	148525944	148579261
5	148956485	149162687
5	150359913	150440439
5	150546445	150783821
5	151002575	151137627
5	151807427	152477190
5	152486060	153719707
5	153871897	154060185
5	155072377	155106617
5	155339348	155837447
5	156760110	160175836
5	160389906	160742691
5	161427057	161527441
5	162294800	162427637
5	162579449	162948064
5	163581803	163855858
5	163944975	164131506
5	164205836	167129375
5	167157967	167261996
5	168112845	168236277
5	168697011	168738592
5	169152642	169240305
5	169584941	169741866
5	170461896	170512541
5	170879207	171161336
5	171270301	171294339
5	171512942	171767939
5	172865856	173617233
5	174143217	174511407
5	175259928	175328606
5	175412768	175622315
5	176050180	176255721
5	177022089	177851056
5	178405584	178593430
5	178712109	179010928
5	179167219	179195398
5	179276412	179624505
5	180078464	180289056
5	180386756	180473226
5	180645090	180917095
5	181884950	182801220
5	183689298	183723026
5	184335725	184371415
5	184652559	185216881
5	185783060	185953972
5	186118223	186522774
5	187979205	188129447
5	188374099	188400620
5	188484860	188779708
5	189401528	189563405
5	189653750	189932311
5	190226444	190274099
5	190877766	191411243
5	191530612	191611256
5	191713637	193500708
5	193737326	193761459
5	193961247	194129547
5	195214745	195379472
5	195453574	195589370
5	195684518	195716765
5	195935715	196016693
5	196311889	196453043
5	197638879	197823547
5	198492508	198631990
5	198963346	199050177
5	199241934	199320117
5	200168024	200363391
5	200788087	200859846
5	201023448	201206207
5	201729803	201769753
5	201871904	201912766
5	202923439	202950384
5	203056338	203186357
5	203378608	203432419
5	203606197	204020533
5	204195841	204482065
5	205181888	205296325
5	206488641	206682280
5	206763570	207380849
5	207516831	207616072
5	208578692	209082354
5	209536270	209618393
5	209853284	209957441
5	213239884	213420652
5	213823168	213912620
5	214467850	214541626
5	214805042	215082137
5	215278497	215332835
5	215756161	215779962
5	215895417	216072267
5	216767687	217023636
5	217059754	217157718
5	217590987	217730390
5	218533560	218584520
5	218999820	219137693
5	220306714	220386298
5	220958768	221112642
5	221727219	221860715
5	221974816	222040413
5	222407884	222527550
5	222993802	223026672
5	2255	697146
6	858722	1042775
6	2467641	2703559
6	2924622	3351304
6	3356618	3468173
6	3935669	4031899
6	4240361	4317916
6	4401373	4489993
6	4664530	4706443
6	4940929	5331229
6	6329615	6413910
6	6503473	6587285
6	7404200	7489307
6	7669339	7704919
6	8576066	9095947
6	9184169	9609701
6	9973765	10032510
6	10089225	10299375
6	10608673	10707551
6	10836849	10994900
6	11073078	11350509
6	11396538	11418272
6	16290816	16802411
6	17760224	17793804
6	18701570	19564512
6	22180271	22228195
6	25987614	26923752
6	27514620	27653551
6	27664494	28418636
6	28961309	29351389
6	29427941	29543128
6	29624018	30230263
6	30434868	30482633
6	30483346	30749939
6	31192393	31246550
6	31312580	31343405
6	31440182	31564257
6	32769330	32807471
6	33201396	33287096
6	34023755	34798579
6	36133224	36302397
6	36303101	36425009
6	37856008	38162564
6	39096664	39600856
6	40170648	40867004
6	42072858	43588082
6	43602878	44268669
6	44277685	46899284
6	50410106	52323285
6	52471322	53096127
6	53154639	56573691
6	56600143	59941399
6	60065956	60506647
6	60588210	61636192
6	62325091	62405333
6	62601588	62769406
6	64332473	64389226
6	66090605	66169529
6	66273655	66526027
6	66926877	66977180
6	67639114	67770624
6	69026873	69054304
6	69071126	69928156
6	69929316	70035675
6	71003981	72300041
6	72949883	74550218
6	74862070	75198396
6	75763169	75797501
6	75873263	75901442
6	77095265	77520882
6	77590581	77915366
6	79671598	79889610
6	80042993	80064306
6	80240853	80262412
6	81339042	81530120
6	81845890	82183440
6	82468673	82782271
6	84119118	85225487
6	85342337	85372906
6	85718604	85798176
6	86776974	86938993
6	87048750	87645191
6	87700441	87954857
6	88394395	88622646
6	89014880	89117396
6	89249545	89296431
6	89356772	89865454
6	91052249	91178918
6	92080915	93051247
6	93709885	94186096
6	94249710	94402038
6	94966756	95233492
6	95267534	95879093
6	96108282	96564613
6	96948923	97084455
6	97375221	97487415
6	99104505	99231771
6	99495639	99769496
6	99827397	99907874
6	100901760	100920221
6	101156819	101310982
6	101427055	102283337
6	102773705	102965662
6	105938929	106000940
6	106160653	106448787
6	106714886	106851490
6	108333358	108476638
6	108973740	109119516
6	109255421	109382245
6	109461101	110353602
6	110848115	111528155
6	113081660	113160875
6	113352814	113647607
6	113864792	114080922
6	114245790	114838914
6	114898111	115194743
6	115560823	116069872
6	116843388	117117512
6	118016926	118899063
6	119090393	119317282
6	120262599	120704669
6	121371326	121658302
6	121824643	121923818
6	122167188	122385476
6	122803101	123001563
6	125542572	125617736
6	126253902	126293761
6	127197518	127470888
6	127678367	129066640
6	129227831	130421902
6	130578393	130630509
6	130737354	131554888
6	132630227	132715823
6	132737903	132799776
6	133646211	133719822
6	134243376	134343528
6	134445351	134540857
6	134679674	135005679
6	135188282	135437365
6	135557050	135770998
6	136153586	136198546
6	136583825	136860360
6	137080648	137681072
6	138055692	138146817
6	138182054	138392349
6	138482172	138522257
6	139836314	139907980
6	141308179	141441857
6	142162635	142645970
6	143208467	143257256
6	143593126	143817964
6	143895859	143944219
6	144033458	144204537
6	144898263	144918891
6	145310416	145380795
6	146000369	146061023
6	146292538	146402210
6	148067519	148491627
6	149202632	149346158
6	149850946	149944089
6	150075342	150602232
6	151619388	151732067
6	152289427	152614743
6	152839783	153026218
6	153214009	153433259
6	155747569	155964232
6	156682471	156949870
6	157016954	157097228
6	157255775	157326483
6	157589644	157645786
6	158096892	158508790
6	158547554	158900358
6	159196139	159558009
6	160467738	160506996
6	160540014	160904700
6	161408789	161676429
6	161809815	161918487
6	162201669	162284983
6	162816247	162852659
6	163001100	163045093
6	163285771	163367679
6	164910860	165641864
6	166063161	166155597
6	166387307	166648723
6	166960008	167282773
6	168125371	168195545
6	168300226	168432196
6	168580959	168621217
6	168667745	168780602
6	169496430	169630553
6	169646752	169686440
6	170440835	170663847
6	170665977	170781107
6	171058359	171493078
6	172224939	173449793
6	173520818	173734704
6	173917108	174027952
6	81341	169706
7	585636	1046258
7	2780774	2843141
7	2919572	2992359
7	3757178	3968303
7	4344195	4523161
7	4982916	5021471
7	5752544	5796052
7	6104938	6244899
7	7691858	7837616
7	8355163	8518827
7	9991324	10444074
7	11092839	11127698
7	11269804	11821977
7	12790439	12937838
7	13213160	13267146
7	15113433	15482600
7	15697053	15827091
7	15940419	15987377
7	16265119	16382273
7	18600265	19061933
7	19123343	19316283
7	20718992	20788391
7	21644358	21672062
7	21802776	21888155
7	22845962	23054968
7	23066346	23209597
7	23773027	23852029
7	24454252	24518923
7	24772147	24797326
7	26916236	26980041
7	28420501	35232687
7	36442804	39955990
7	39959904	41794259
7	44219300	44436347
7	45809805	46163818
7	49658137	50539333
7	50587656	51618893
7	53792492	53883026
7	54754534	54872320
7	55012023	55040076
7	55102145	55300547
7	55425838	55932037
7	56901541	57612779
7	57753702	58529745
7	58821910	59370326
7	59394237	59932739
7	60001195	60199199
7	60348641	61469073
7	61577641	61651848
7	61771338	62085540
7	62193238	62852140
7	62962511	63127213
7	63171317	63440929
7	63558715	63608947
7	63759346	63968336
7	64288969	64932264
7	65123264	66583654
7	66724886	66764705
7	66955795	67062827
7	67116227	67608339
7	67740255	67838941
7	67963428	68326100
7	68372366	68891443
7	69032445	73528982
7	73576906	75427455
7	75458707	76268691
7	76276441	77372728
7	77901347	79167855
7	79168813	79892735
7	79915473	79969511
7	80061429	80221127
7	81831213	82349546
7	85200092	86505822
7	87363895	87538308
7	88805334	89026041
7	89666226	90086461
7	91384464	91427043
7	91819155	92113761
7	94951955	95429980
7	95581948	95633445
7	96221062	96319927
7	96826029	96963446
7	98419896	99810305
7	99823102	100204969
7	100731784	101446068
7	101681170	101940989
7	102786339	102829494
7	103333382	103363849
7	103501239	103569993
7	103796630	103911499
7	104034548	104707540
7	108321480	108487783
7	108645239	108889902
7	110529834	110764503
7	111147116	111242854
7	111732694	111961532
7	112052944	112215125
7	112751559	115846444
7	115876932	116216525
7	116436701	117218569
7	117951732	118786370
7	119169930	119253463
7	119406994	119586029
7	119801650	120455981
7	121009356	121213700
7	122017665	122134649
7	122219369	122583337
7	122586760	123312367
7	123389573	123813478
7	123891075	123979244
7	124690183	124729479
7	124814469	124923041
7	125316239	125408353
7	125508650	125574763
7	125662290	125691540
7	125866990	125927371
7	126374114	126625132
7	126929501	127415670
7	127652263	127685074
7	128449400	128626817
7	128838147	128880770
7	129075877	129184590
7	129377310	129420208
7	130101834	130271718
7	131971405	132027003
7	132824461	132916225
7	133038552	133471289
7	133624152	133939045
7	134352265	134392930
7	134502046	134539884
7	134696470	134768866
7	135019253	135154249
7	135981026	136159096
7	136269809	136585400
7	136723021	136773463
7	136899956	137010350
7	137236904	137277797
7	137549857	137583374
7	137741276	137907599
7	138022696	138141936
7	138408973	140427264
7	140553479	140778899
7	140915151	141169747
7	141466085	141524146
7	141884841	142073136
7	142554524	142726158
7	143721131	143868237
7	145445875	145652836
7	146697889	147788913
7	148080130	148164892
7	148260134	148343013
7	148694872	149025211
7	149471537	149791087
7	150096001	150127430
7	150501863	150592882
7	150671985	150703510
7	151298735	151781121
7	152379475	152552226
7	152786491	152981265
7	153758442	153848508
7	154090724	154618620
7	154784090	154965832
7	155280570	155424831
7	155444123	156189053
7	156293936	156417048
7	156593890	156727915
7	157350979	157421083
7	157745032	157787911
7	157814813	158064439
7	158318091	158447652
7	158782313	158985273
7	159048183	159101437
7	160179083	160257011
7	160989431	161058053
7	161520876	161608035
7	161987735	162170070
7	162242319	162308715
7	162768531	162848198
7	163002549	163081067
7	163334567	163428624
7	163786174	163867094
7	164369843	164809502
7	164911096	165016340
7	165030371	165070879
7	165621491	165698429
7	165739699	165800914
7	166101513	166563966
7	166670371	166839456
7	166937251	167395962
7	169817302	170002383
7	170397404	170543923
7	171371883	171443325
7	171984511	172154370
7	172494376	172586484
7	173199356	173361146
7	173471959	173618041
7	174027108	174108249
7	174236866	174257898
7	174597993	174757000
7	174899654	175348489
7	175630180	175721182
7	177586999	177689120
7	177907977	177991808
7	178203652	178243175
7	178394439	178607649
7	179007898	179050010
7	179362231	179419736
7	180004493	180067964
7	180136321	180749390
7	180838738	180867041
7	180950183	181087427
7	181771590	182002203
7	182128048	182370815
7	12237	190243
8	329025	438038
8	2276975	2334457
8	4124284	4312066
8	4472452	4570045
8	4799689	4838457
8	4971081	4999601
8	6460460	6616135
8	6705191	6744500
8	7435702	7823801
8	7890111	7968561
8	8089713	8611479
8	10220293	10283005
8	10759010	11804203
8	12294351	12606464
8	12677944	12754708
8	13032340	13219020
8	13405150	13521529
8	13651184	14227869
8	14507218	14747897
8	15992298	16437233
8	17621995	17782321
8	17926819	18180910
8	19020107	19952679
8	20002251	20123466
8	20378358	20403851
8	20503513	20530038
8	20773092	21220586
8	22885360	22971681
8	23038906	23085531
8	23386314	23434607
8	23663791	23850558
8	24244911	24435767
8	24870170	25214248
8	25256459	25748320
8	25820609	26113266
8	27189925	27367266
8	27370995	27426674
8	27481953	27552968
8	28106627	28175616
8	28620948	30682400
8	30988091	31037082
8	31657467	31711398
8	32236307	32314355
8	32539807	33538679
8	35703452	36947679
8	37050189	37170517
8	37599302	37790831
8	39092658	39206599
8	39539709	40173227
8	41911325	42071580
8	42194190	43376471
8	43389832	44834991
8	44836654	47121480
8	47155681	48038105
8	48055977	48715864
8	48942072	49426307
8	49584161	50404449
8	50547403	50622237
8	50882236	51076155
8	51509659	51718003
8	51994071	52882308
8	56160612	56235423
8	57452767	57533714
8	57669924	57887951
8	58009669	58973938
8	59006438	59511941
8	59523536	59846893
8	60905957	61998456
8	62058138	62445994
8	62969901	63105560
8	63643003	63726834
8	65325807	65783309
8	65987597	66062101
8	66284789	67038450
8	67225728	67356513
8	67483848	67817997
8	67844602	68252600
8	69465664	70083511
8	70294854	70349704
8	70466549	70543424
8	71078706	72377671
8	72834428	73133890
8	73369978	73555320
8	73829416	73935331
8	74319816	74962502
8	75158624	75323483
8	75333005	75472449
8	75482067	75773360
8	76753625	77060657
8	77404003	77498774
8	78898849	79011950
8	79085899	79351005
8	79421446	79969904
8	80057013	80511345
8	80669999	80744282
8	81950869	82127014
8	82314907	82347879
8	82398450	82601961
8	84125603	84981485
8	85076200	85236765
8	87099996	87433785
8	89513368	90009472
8	90015403	90484645
8	90485941	90896328
8	91658848	92080198
8	93237021	95004281
8	95599265	95715810
8	96128771	96327113
8	96404822	96461258
8	97370854	97505579
8	97596469	97750065
8	98074263	98429423
8	98899507	98981552
[truncated: 458 more rows]

## Sheet: SV called from W22 optical map
#Chromosome	Start	End	Type of SV	Size of SV
1	566564	587964	insertion	7307.6
1	1091700	1148629	deletion	2160.4
1	1195970	1209652	insertion	14980.1
1	1240562	1273970	deletion	958
1	1364286	1398051	deletion	14984.6
1	1515319	1552400	deletion	14057.4
1	1612878	1681848	insertion	3826.3
1	1706737	1722173	deletion	6102.6
1	1842186	1848291	insertion	3386.9
1	1937442	2128381	deletion	2648.8
1	2187187	2198166	insertion	7576.1
1	2227803	2238909	deletion	1254.1
1	3382743	3558481	insertion	64658.9
1	4260456	4272595	deletion	6219.7
1	4326021	4345025	insertion	7056.6
1	4408917	4721509	deletion	99813.8
1	5434253	5827451	insertion	86343.9
1	6558112	6922478	deletion	113250
1	6945040	6967176	deletion	9749
1	8391639	8921330	insertion	10018.3
1	8987182	9013246	deletion	6061.7
1	10998404	11011689	insertion	29209.8
1	11295957	11349987	deletion	6277.2
1	11410004	11447828	deletion	8712.7
1	11655524	11755022	insertion	18865.7
1	11864358	12352739	insertion	267579
1	12415125	12551994	insertion	33797.8
1	12576961	12601121	insertion	6540.9
1	12961543	12976651	deletion	11534
1	13640470	13718315	deletion	15521.5
1	13864717	14083568	deletion	52806.1
1	14214984	14257791	deletion	31647.8
1	14317490	14372179	deletion	26673.5
1	14581093	14619648	insertion	28413.8
1	14650512	14680492	deletion	4730.1
1	14744621	14766256	deletion	3517.6
1	15548864	15569490	insertion	7945.1
1	15644765	15649868	insertion	7044.1
1	15776276	16874104	deletion	108773
1	17516069	17527652	deletion	7541.1
1	17600731	17609065	deletion	5683.5
1	17670587	17690413	deletion	14079.6
1	17804851	18214142	deletion	15774.6
1	18402383	18411792	deletion	1928.7
1	18437660	18512314	insertion	74137.1
1	18572182	18582674	deletion	7561.4
1	18675636	18691886	deletion	9088.9
1	18772895	18794965	deletion	11956.6
1	18807827	18835674	insertion	9128
1	21054586	21077827	deletion	7544.4
1	21112274	21135052	deletion	2337.7
1	21258509	21272214	deletion	11410.1
1	21302109	21306565	insertion	7912.4
1	21367390	21382361	insertion	7697.3
1	21489654	21493459	insertion	7583.8
1	21675676	21700083	insertion	2474.9
1	21728219	21897613	deletion	41898
1	23088990	23119416	deletion	19110.9
1	23164971	23267015	insertion	23407.9
1	23433198	23507306	deletion	37728.8
1	23945042	24417844	deletion	139684
1	24988280	24998134	insertion	7360.9
1	25454725	25520305	deletion	27224.7
1	27502790	27569809	deletion	26507.1
1	27701430	27821392	insertion	15247.4
1	28933353	28936422	insertion	7684.6
1	28970775	29008811	deletion	24390.9
1	29918825	29933961	insertion	7807.5
1	29948393	30065187	deletion	8170.8
1	30548580	30630431	insertion	47336.3
1	30655524	30666754	deletion	1814.6
1	30741946	30754108	insertion	17167.5
1	30932270	30973740	deletion	14371.2
1	32492743	32534025	deletion	13741.6
1	32791209	32906947	insertion	34100
1	33058728	33156305	deletion	2049.7
1	33755364	33790053	deletion	24960.7
1	34842695	34898434	deletion	13811.1
1	41135746	41169910	deletion	10333.5
1	42541941	42552502	insertion	17038.9
1	44245830	44376866	deletion	27156.2
1	44514946	44519717	insertion	6410.5
1	44536685	44556172	insertion	3770.8
1	44657292	44675827	deletion	10180.5
1	48632160	48648221	insertion	9200.4
1	48736855	48739896	insertion	8403.1
1	48934406	48968582	insertion	41097.3
1	50242251	50277965	deletion	9579.1
1	50303087	50327436	deletion	1131.5
1	50714687	50739073	deletion	9771
1	50864035	51254095	insertion	25238.9
1	51307099	51314306	deletion	4564.4
1	55773425	55795084	insertion	14225.5
1	55939689	55956680	deletion	12386
1	55975912	56155487	deletion	6100.1
1	56288425	56294989	insertion	9020.9
1	56678183	56919253	deletion	56427.9
1	56966075	57005681	insertion	10084.6
1	57052584	57061448	insertion	9096.3
1	60522863	60537037	insertion	1686.8
1	61054145	61060406	insertion	9415.8
1	61079998	61098068	deletion	6134.4
1	61180639	61196100	deletion	7414.1
1	61252516	61268280	deletion	8868.6
1	61781985	61943528	deletion	49352.1
1	62076496	62079723	insertion	9537.4
1	62138200	62258083	insertion	7915.5
1	62355787	62380627	deletion	23416.3
1	63790002	63866615	insertion	2614.4
1	65310240	66120175	deletion	216428
1	66251788	66871728	insertion	19605.9
1	66928945	66935885	deletion	1677.9
1	67061159	67094551	insertion	29346.5
1	67251163	67382297	insertion	16117.3
1	67421654	67435789	deletion	6083
1	67928446	67963950	insertion	2473.8
1	68028982	68040915	deletion	8891.3
1	68207570	68263560	insertion	14610.4
1	68340219	68346402	insertion	7121.9
1	70509255	71028721	deletion	60397.5
1	72849536	72871305	insertion	13939.6
1	72909154	72923640	deletion	9472.1
1	75404439	75413099	insertion	1427.2
1	76644116	76691583	insertion	3905.2
1	76785123	76798587	deletion	9562.8
1	76838281	76848937	insertion	7868.5
1	76939467	76954539	deletion	9398.7
1	77004937	77181202	deletion	32251.8
1	77228892	77254988	insertion	14088
1	77288811	77672698	insertion	75011.1
1	77802346	77817690	insertion	8683.2
1	78830995	78858221	insertion	19414
1	78927696	79001913	insertion	8196.6
1	84457349	84864224	deletion	124420
1	86966811	87002303	deletion	10245.1
1	87053820	87055258	insertion	6755.6
1	87932145	87956933	deletion	9483
1	88317375	88431668	deletion	22662.4
1	89397841	89400761	insertion	7308.9
1	89463894	89604756	insertion	73167.1
1	89640310	89697651	deletion	15872.6
1	90301374	90334374	deletion	14804
1	90414418	90423009	insertion	8684.6
1	91316596	91318187	insertion	15742.2
1	91495170	91503271	deletion	6238.8
1	91815111	91849517	deletion	8389.5
1	92934744	92953064	deletion	10152.3
1	93016781	93044466	insertion	11069.2
1	93100938	93114285	deletion	8274.5
1	93180784	93447362	deletion	43218.4
1	94344683	94489649	deletion	7495.3
1	94667564	94673105	insertion	10780.1
1	94741817	94834115	deletion	23874.6
1	95460776	95485372	insertion	8985
1	95542281	95594665	insertion	4324.3
1	96804854	96827994	insertion	4910.9
1	96864776	96881315	deletion	7536.6
1	96904334	97117032	deletion	10712.2
1	97241613	97248288	insertion	1199.3
1	97416534	97425173	insertion	8476.7
1	98243419	98246335	insertion	7292.4
1	98327568	98970675	deletion	16103.9
1	99148041	99152115	insertion	8339.2
1	99555423	99562420	insertion	8897.5
1	99812912	99828979	insertion	6881.4
1	99863449	99875137	deletion	9643.1
1	101195393	101197103	insertion	3462
1	102033986	102059950	deletion	15256.3
1	102078455	102117572	deletion	10169.6
1	102165520	102202531	deletion	4998.2
1	102218768	102888834	deletion	112794
1	102959056	103192638	deletion	35157.7
1	103230041	103246715	deletion	2310.9
1	103631861	103643347	insertion	7203.3
1	103786078	103822474	deletion	2341.9
1	103854303	103865634	deletion	3136.1
1	103994516	104007510	insertion	6882
1	105431607	105436724	insertion	2052.2
1	105463263	105559462	insertion	8482.4
1	106387484	106599940	deletion	126084
1	107183662	107808962	deletion	65240.9
1	108010305	108298341	insertion	48762.1
1	109560038	109591691	deletion	9856.9
1	110464222	110511157	deletion	4270.4
1	110543020	110568246	insertion	37485.1
1	110588993	110596757	insertion	12538
1	113921849	113938245	deletion	9795
1	114269442	114274037	insertion	9579.7
1	114313866	114339967	deletion	22671.9
1	115295150	115346178	deletion	2908.8
1	115689225	115742427	deletion	13005.7
1	115877702	115905613	deletion	16463.7
1	115931614	116057778	insertion	26350.8
1	116091626	116121665	insertion	18662.7
1	116348590	116369491	insertion	2796.9
1	116436653	116473675	deletion	9794.6
1	116515039	116528234	insertion	30467.1
1	116578380	116598228	insertion	30420.5
1	117951348	117968995	deletion	9916.6
1	121563863	121576916	deletion	9055.4
1	121662275	121665771	insertion	10893.3
1	122151222	122192930	insertion	7716.6
1	122795126	122805938	deletion	8896
1	122908067	122945334	deletion	12019.8
1	123745739	123755021	insertion	7482.7
1	123858884	123886059	deletion	11912.7
1	124113239	124122954	deletion	3653.3
1	124277849	124308918	deletion	9764.9
1	148742425	148850719	insertion	39013.9
1	149193499	149201356	insertion	8612.7
1	149459550	149464458	insertion	10285.1
1	150916706	150940749	deletion	2849.7
1	152316502	152337750	deletion	8370.4
1	152598563	152603664	insertion	11931.8
1	152671825	152862797	deletion	17772.3
1	152926687	152963978	deletion	4735.9
1	153010358	153017954	insertion	9510.7
1	153204457	153214309	deletion	7747.8
1	153605659	153637160	deletion	6786.3
1	153745318	154860910	deletion	393813
1	154955955	154971659	insertion	3045.8
1	156576283	156596537	insertion	12616.5
1	156874785	156893262	deletion	3814.8
1	156908163	156956174	deletion	7182.8
1	157043962	157613193	insertion	21976.2
1	157825581	158276680	insertion	13044.1
1	158370084	158392339	deletion	13542
1	158413465	158439570	deletion	4152.3
1	158477668	158488497	deletion	6812.8
1	158647198	158667895	deletion	12461.4
1	158735498	158752262	deletion	9539.6
1	159061913	159073072	deletion	4363.5
1	160224982	160278445	deletion	2293.4
1	161178905	161194884	deletion	8565.9
1	161538888	161569831	insertion	12713.3
1	161770026	161797504	deletion	7428.6
1	161878342	161891124	deletion	7020.7
1	166589332	166613975	insertion	100098
1	167501797	167515673	insertion	14897
1	168454127	168704886	insertion	41092
1	169117344	169126641	deletion	533.6
1	169148512	169150644	insertion	7038.9
1	169240748	169273420	insertion	2508.8
1	172143136	172190537	insertion	19871.9
1	172407124	172414071	deletion	3814.6
1	174298464	174318261	insertion	9215
1	175596789	175598596	insertion	6067.7
1	175915255	175927762	deletion	10646.1
1	175982513	176012334	insertion	61467.2
1	176580559	176951697	deletion	41780.9
1	176988908	176998813	insertion	9272.6
1	177528592	177582922	deletion	2045.2
1	179269954	179277750	insertion	8845.5
1	185201712	185222206	deletion	8475.8
1	185255961	185275077	deletion	11522.9
1	185358453	185372635	insertion	8240.2
1	185406368	185425737	deletion	9662.5
1	185484586	185487090	insertion	7604.7
1	185560159	185577406	insertion	6215.3
1	185622050	185643956	insertion	6718.4
1	189410155	189490897	deletion	6309.8
1	189588548	189632523	insertion	12991.9
1	190065870	190285436	insertion	94419.1
1	190983337	190988738	insertion	32381
1	191104825	191562154	insertion	80724.3
1	191829853	191841383	deletion	9243.8
1	193716301	193748137	deletion	10567.7
1	194918041	194946075	deletion	9608.4
1	195250505	195608241	deletion	152908
1	195669180	195961365	deletion	35908.5
1	196119430	196151262	deletion	21258.2
1	199184005	199520602	deletion	15683.7
1	199645562	199836965	insertion	96594.5
1	199958743	200180152	deletion	28452.9
1	200412184	200796331	deletion	95681
1	200862782	200886533	insertion	10672.2
1	201168718	201355546	deletion	14992.5
1	203388339	203409631	insertion	26179
1	204353485	204356587	insertion	9541.4
1	204981837	205002546	deletion	7376.1
1	205051685	205065053	deletion	10596.4
1	206365903	206379845	insertion	12588.3
1	206486741	206510231	deletion	9807.4
1	208194315	208274718	insertion	30566.2
1	208297994	208314370	deletion	11789.2
1	210083115	210220872	insertion	70475.9
1	210329843	210358446	insertion	34200.5
1	211040000	211054572	insertion	9667.6
1	212215207	212254306	insertion	1879.3
1	213256497	213268669	insertion	8721.3
1	214941357	214977923	insertion	7369.7
1	215057507	215083839	deletion	12134.8
1	215188399	216369182	deletion	162871
1	216425469	216450930	deletion	10753.4
1	217050591	217063721	insertion	8467
1	218131281	218143840	deletion	10810.2
1	218188878	218205098	deletion	9371.2
1	218855566	219032777	deletion	28991.3
1	219090274	219108316	deletion	5259.8
1	219133737	219137892	insertion	8552
1	220225618	220232671	insertion	5112.1
1	220281862	220289562	insertion	8865.5
1	220302640	220327936	deletion	5432.1
1	220402348	220412082	deletion	3291.4
1	220463761	220792662	insertion	116930
1	220814388	220869060	insertion	20335.6
1	220917881	220939539	deletion	6605.6
1	221710564	221728096	deletion	9602.4
1	221763541	221778811	deletion	9309.5
1	223402079	223437924	deletion	26785.2
1	223512552	223610280	insertion	16825.2
1	228486902	228519721	insertion	4652.5
1	228545833	228562580	insertion	14104.7
1	228581057	228617147	deletion	8119.3
1	228647262	229080673	insertion	85507.3
1	229167441	229347945	insertion	23827.2
1	229419762	229442970	deletion	3732.8
1	229491075	229913151	insertion	161805
1	229977712	229999870	deletion	14175.8
1	231784437	231857446	deletion	7909.4
1	232567089	232635740	deletion	21196.4
1	233502358	233545925	insertion	7126.8
1	234840211	234852581	insertion	9713.9
1	234917790	234962176	insertion	23607.3
1	236095239	236150372	insertion	133506
1	236250339	236514638	deletion	66029
1	236533534	236545440	insertion	8297.2
1	236658271	236712134	deletion	16232.8
1	237515545	237531209	insertion	9486.8
1	239258647	239264455	insertion	9042.9
1	239294044	239452730	insertion	101524
1	242493682	242504410	deletion	9646.6
1	242945226	242991122	deletion	12138.2
1	243024675	243111885	insertion	23538.9
1	244423175	244436594	insertion	998.9
1	245150197	245374157	insertion	18698.5
1	245425012	245467203	insertion	50037.3
1	245484161	245540461	deletion	3856.1
1	246207762	246214939	insertion	7970.7
1	246502147	246518732	insertion	2764.7
1	246554446	246577153	insertion	12376.6
1	246601516	246621002	deletion	9055.5
1	246662229	246755777	insertion	43354.1
1	246952182	247001464	deletion	5552.4
1	247156335	247207669	insertion	16062.7
1	248853190	248860124	insertion	18437.7
1	251819852	251827864	deletion	3483.6
1	252395299	252669303	deletion	14225.1
1	253532711	253553226	deletion	11695.1
1	253581651	253605349	deletion	9635.8
1	253628238	253710188	insertion	22111.6
1	254173474	254192394	deletion	9065.9
1	255171688	255316983	insertion	39306.6
1	256555650	256746659	deletion	1989.7
1	256809615	256917714	deletion	25441.1
1	256986898	256999317	insertion	805.1
1	257084548	257087771	insertion	16105.1
1	257405920	257473912	insertion	6712.9
1	257564149	257589360	deletion	9741.7
1	259336674	259354542	deletion	9875.2
1	259416275	259653136	insertion	10520.9
1	259827316	260609367	deletion	120862
1	260635332	260649191	deletion	7702.1
1	260764530	260803595	deletion	14637.4
1	260847652	260864105	insertion	591.8
1	261031021	261250787	insertion	23562.8
1	261274089	261281789	insertion	18785.3
1	261354689	261445464	deletion	14287.7
1	261549737	261785340	deletion	74832.4
1	264324162	264374200	deletion	2164.6
1	264840046	264856506	insertion	5544
1	264934269	264941245	insertion	2566.9
1	265386238	265841774	insertion	154148
1	266225641	266256817	deletion	7466.9
1	266446374	266474618	deletion	8552.4
1	266590881	266606354	insertion	15877.8
1	266724033	266737631	deletion	9630.1
1	266818330	266834113	insertion	7337.3
1	266960084	267035383	deletion	2133.1
1	267217989	267435309	insertion	188570
1	267841033	267847933	insertion	7647.4
1	268021754	268039359	deletion	14837.1
1	270258606	270339356	deletion	31600.5
1	270392443	270411392	deletion	7722
1	270441094	270490383	deletion	6515.7
1	270666740	270680329	deletion	9442.6
1	270877148	270995586	insertion	4184.7
1	271023970	271035672	insertion	19350.3
1	272132507	272186876	insertion	91928
1	272483442	272512917	deletion	16981.4
1	272590763	272606181	deletion	4553.5
1	272936202	273178187	insertion	27739.7
1	273265520	273285880	insertion	10610.7
1	273899563	273909250	insertion	9118.7
1	273956187	273957510	insertion	3419.9
1	274044326	274376411	deletion	89278.1
1	274805314	274819942	deletion	6819.4
1	275050132	275070298	deletion	7821.2
1	276316716	276335953	deletion	8725.8
1	276497895	276522126	deletion	7772.1
1	276616288	276640002	deletion	8990.9
1	276678013	276814572	deletion	2652.9
1	276925363	276929602	insertion	7284.4
1	276988831	277200186	deletion	20653.3
1	279286542	279389894	insertion	2001
1	279592208	279614880	deletion	6767.6
1	280009004	280282648	deletion	14486.2
1	281491560	281510850	insertion	6173.7
1	281616206	281821010	deletion	43472
1	282816990	282829058	insertion	6897.8
1	285413377	285941593	insertion	33344.7
1	286196336	286223548	insertion	22272
1	289239919	289244568	insertion	13685.9
1	289518023	289532288	deletion	9827.8
1	290652714	290660300	insertion	68635
1	291055532	291185977	deletion	33094.9
1	291232812	291238614	insertion	7100.4
1	293806828	293920509	deletion	34959.2
1	294013069	294223522	insertion	39310
1	294248011	294258542	insertion	10130.6
1	294744541	294998454	insertion	63960
1	296241548	296245168	insertion	9390.5
1	296267016	296323410	deletion	15703.7
1	297713225	297826822	deletion	4520.7
1	298542756	299214820	insertion	377879
1	302799596	302833370	insertion	7316.8
1	302870885	303068974	deletion	95843.2
1	303103021	303105874	insertion	8633.5
1	304251776	304318054	insertion	4824.9
1	304909789	305016034	insertion	49075.4
1	305070241	305123875	deletion	15392.4
1	306644495	306694648	insertion	8693.7
1	306776673	306789975	insertion	12685.8
2	3789420	4153058	insertion	115203
2	4252114	4301019	insertion	89568.7
2	4697255	4706485	deletion	4158.1
2	8251334	8468706	insertion	3805.7
2	8954165	9057928	insertion	15666.5
2	13480826	13501344	insertion	9495.6
2	13527411	13600459	insertion	7172.6
2	14077196	14165936	insertion	48699
2	14282958	14332705	insertion	12517.3
2	15529626	15629926	insertion	97302.3
2	16960062	17328729	deletion	16940.7
2	18018408	18179362	deletion	111014
2	18396088	19101462	deletion	10712.8
2	19175313	19196523	deletion	9605.7
2	19298756	19304738	insertion	6438.7
2	20149274	20172901	deletion	4322.4
2	20202517	20210165	insertion	9395.9
2	20238278	20241268	insertion	6438.5
2	20920355	20923974	insertion	3276.8
2	20963690	21005964	deletion	14364.2
2	21675690	21721120	deletion	8758.6
2	21860364	21961945	deletion	51033.8
2	22008967	22017434	deletion	6901.6
2	22345194	22415178	deletion	6617.3
2	22535184	22538476	insertion	7278.8
2	22580029	22599726	insertion	8356.2
2	22654268	22698209	deletion	26651.1
2	22728204	22801002	deletion	5682.4
2	23806574	23822243	deletion	10415.8
2	23881993	23933266	deletion	10964.9
2	24089276	24664741	insertion	53056.1
2	24841285	25012425	deletion	57570.4
2	25173900	25185787	insertion	7566.4
2	25244088	26170781	deletion	138382
2	26198652	26231814	deletion	1275.8
2	26335122	26338341	insertion	16412.6
2	26735119	26782457	deletion	17070.1
2	27695267	27711480	deletion	11711
2	27752676	27762551	deletion	828
2	28591273	28612784	deletion	11755.6
2	28668346	28684805	deletion	8858.2
2	29733220	29767414	insertion	52962.5
2	32162078	32209301	insertion	6688.2
2	32333686	32361797	insertion	356.2
2	32379332	32482586	insertion	95083.8
2	32507719	32519781	deletion	10295
2	32960540	33013802	deletion	15522.3
2	33101905	34051682	insertion	8880
2	34288610	34297905	deletion	7985.4
2	34339520	34364840	insertion	15368.3
2	36117394	36143164	deletion	23059.3
2	36644525	36649443	insertion	10059
2	36674188	36677122	insertion	14526.2
2	36790385	36833408	insertion	61904.7
2	39601299	40136409	deletion	44051.4
2	41242744	41310004	deletion	4026.7
2	41975368	41999359	deletion	4143.5
2	42034314	42273170	insertion	120412
2	42327057	42373925	deletion	19076.3
2	42437240	42501328	deletion	31036.9
2	42586807	42841624	insertion	84368.3
2	42861881	42901253	insertion	13157.8
2	43042416	43110859	deletion	39954.2
2	43185773	43194801	insertion	4433.7
2	43237087	43309587	insertion	18229.2
2	43340330	43341890	insertion	13404.4
2	43434675	43459120	deletion	6341
2	44680051	44685225	insertion	6790.2
2	44723095	44725817	insertion	7221.5
2	45812427	45822172	deletion	4918.5
2	46189042	46832811	deletion	155190
2	46857149	46878873	deletion	8903.2
2	48180169	48275908	deletion	5216
2	48380389	48395414	insertion	7028.1
2	48513752	49011687	deletion	172200
2	49314216	49328756	deletion	6452.2
2	49488286	49609017	deletion	12684.9
2	49734914	49741038	insertion	12843.7
2	50130809	50152343	deletion	8071.5
2	50470920	50889084	deletion	11451.8
2	51628131	51787376	deletion	13081.2
2	53994789	54003716	insertion	5071.5
2	57036914	57074807	deletion	6640.3
2	57150680	57177470	deletion	9168
2	57283216	57306647	insertion	44025
2	57408168	57426484	deletion	5617
2	58319424	58336424	deletion	9098
2	59129425	59135016	insertion	13928.2
2	60316180	60319171	insertion	8398.5
2	65047768	65060169	deletion	3608.4
2	66028341	66037904	deletion	2078.1
2	67430744	67447498	insertion	11834.6
2	67498510	67518045	insertion	9297.3
2	67637779	67657103	insertion	5520
2	67706950	67722191	deletion	9570.7
2	67924893	68038258	deletion	20741.8
2	68306006	68334276	deletion	9795.9
2	68387544	68413310	deletion	6985
2	68435510	68470933	insertion	5027.8
2	68632411	68649173	deletion	8258.2
2	72137235	72145021	insertion	8999.3
2	72205417	73012532	insertion	15971.4
2	73116993	73135570	insertion	7152.6
2	73219831	73229653	deletion	7104.1
2	74577895	74588218	insertion	7021.5
2	74647469	74671083	deletion	4396.4
2	75052377	75067381	insertion	7022.4
2	75778188	75835875	insertion	4577.8
2	75963949	75971992	deletion	2757.7
2	76044615	76050006	insertion	11434.3
2	76225155	76230377	insertion	8095.5
2	77303289	77330501	deletion	11491.4
2	77530577	77558744	deletion	12037.8
2	77603832	77621027	deletion	7102
2	78075803	78088015	deletion	5535.7
2	78496486	78501890	insertion	9018.8
2	78721185	78739409	insertion	6074.2
2	78772333	78789006	deletion	6730.1
2	79037774	79045693	insertion	11343.9
2	79351051	79364110	deletion	7178.8
2	79415593	79434426	deletion	2861
2	79491038	79498831	insertion	10255.7
2	79550278	79577529	deletion	2420.3
2	79634596	79652005	deletion	9685.5
2	79773585	79787435	insertion	9399.6
2	79933985	79955529	deletion	19917.7
2	80480185	80491937	insertion	1471.8
2	83840263	83854856	insertion	7758.5
2	83903771	83931099	deletion	11679
2	84035909	84049895	insertion	4056.7
2	84318518	84325512	insertion	4326.2
2	85269504	85290741	deletion	9683.2
2	86111575	86487428	deletion	14459.1
2	86582749	86723802	insertion	4936.2
2	88248914	88292930	deletion	19886.8
2	90766711	90774840	insertion	6638.7
2	92079401	92086758	insertion	7800
2	92379263	92393187	deletion	9557.3
2	92499345	92517929	deletion	8452.7
2	93534526	93570542	deletion	1213.3
2	93802581	93805351	insertion	3118.8
2	93903259	93915502	insertion	10273.6
2	93972077	93980131	insertion	10292.7
2	94061219	94076034	insertion	5021.3
2	102004632	102021420	deletion	2149.8
2	102858132	102877832	deletion	3875.7
2	102913062	102927600	deletion	9233.3
2	102957378	102980320	insertion	11725
2	103202404	103211469	insertion	1060.3
2	103293254	103364376	deletion	16082.8
2	103385597	103471962	insertion	4913.4
2	103978127	103994317	insertion	7172.6
2	104165597	104254745	deletion	52647
2	104359389	104367856	deletion	2407.2
2	104421230	104442504	deletion	9761.5
2	104768560	105061869	deletion	120744
2	105807040	105832598	deletion	8074.6
2	105906127	105975450	deletion	10762.1
2	106121998	106147095	deletion	9238.8
2	110612499	110621663	insertion	7166.1
2	110706649	110718361	deletion	7725.6
2	110806166	110822302	deletion	12106.8
2	110948080	110973171	deletion	6125.5
2	110993970	111718041	deletion	70485.6
2	111141693	111197058	deletion	34336.9
2	111229090	111281162	insertion	324.6
2	111335254	111346396	insertion	9172.8
2	111391991	111427459	deletion	7176.5
2	111453519	111480199	deletion	19620
2	111524929	111573188	insertion	5405.4
2	113706934	113822012	insertion	13833
2	113878194	113896868	deletion	7471.9
2	114024876	114085977	insertion	4456.8
2	117785851	117809541	insertion	7848
2	118084269	118092434	deletion	3348.1
2	121783166	121806086	insertion	14537.9
2	121847100	121915334	insertion	35586.9
2	122023883	122033266	insertion	10397.3
2	122094865	122115163	deletion	12881.2
2	122173574	122210097	deletion	5973.1
2	122240407	122251021	insertion	14898.2
2	122362673	122439621	insertion	2889.5
2	129512878	129530914	deletion	16516.1
2	131526750	131573013	deletion	40528.6
2	131626023	131685246	insertion	47511.2
2	131770222	131798087	deletion	7971.8
2	133993391	134020503	insertion	5688.2
2	134046777	134064357	deletion	9405.4
2	134348857	134391286	deletion	5206.2
2	135269312	135295775	deletion	12524.7
2	137558237	137577641	insertion	8296.2
2	137889449	138074683	insertion	32206.2
2	138206119	138214800	insertion	11425.5
2	138288048	138311701	insertion	9955
2	138332506	138343604	insertion	7050.8
2	138487014	138549595	insertion	1681.5
2	138628458	138800646	deletion	47459.5
2	138926205	138961366	deletion	9407.8
2	139452541	139507258	deletion	14458.6
2	145443029	146133947	deletion	46600
2	146612208	146624444	deletion	6404.3
2	146680063	146698323	insertion	9163
2	146764633	146770199	insertion	6878.8
2	146928394	146941416	insertion	9597.3
2	149019336	149210047	deletion	43827.8
2	149230542	149297015	deletion	16840.1
2	153356000	153401513	deletion	1383.5
2	154432988	154447465	deletion	12844.1
2	154506353	154524574	deletion	16115.7
2	154636587	155248092	insertion	42013
2	155299583	155438236	insertion	28876.1
2	155654282	155675261	insertion	9439.3
2	155858360	155875101	deletion	9664.4
2	156266747	156291766	deletion	9734.3
2	157966588	157975194	deletion	6118
2	157994585	158004618	insertion	4245
2	158063623	158081262	insertion	7976
2	158480003	158773759	deletion	39857.9
2	159051871	159066720	insertion	13166.2
2	159106455	159243678	insertion	17669.2
2	159444939	159451033	insertion	11345.1
2	160333683	160336151	insertion	6422
2	160677757	160697793	deletion	9139.1
2	162849882	162868239	insertion	9422.2
2	163636995	163666362	insertion	12717.2
2	163967013	163999391	insertion	1663.3
2	164166643	164223899	insertion	27030.8
2	164257149	164272435	deletion	3190.9
2	164556917	164576558	insertion	8786
2	165102984	165108840	insertion	8740.8
2	166040235	166055081	deletion	4115.7
2	166225684	166244019	deletion	6701.8
2	166595443	166616520	deletion	11675.2
2	166686454	166700687	insertion	7182.4
2	166894902	166939633	deletion	18816.4
2	166977019	166997532	insertion	8580.6
2	167138902	167146384	insertion	7043.9
2	167910639	167939803	insertion	6189.9
2	168671574	168725502	insertion	10790.5
2	168747167	168762574	insertion	4021
2	169238963	169269909	insertion	9405.6
2	170527316	170550542	deletion	7193.5
2	170657950	170676011	deletion	11640.1
2	170704852	170726402	deletion	2478.9
2	170789375	170818131	insertion	17496.7
2	171007453	171044747	deletion	11776.2
2	171128637	171138041	deletion	962.3
2	172922582	172940147	deletion	11549.7
2	172991606	173004726	deletion	9649.5
2	173046804	173078360	deletion	6762.1
2	173573686	173762406	insertion	72593.9
2	173860950	173862155	insertion	2541.3
2	173888760	175224749	deletion	71367.6
2	176067140	176107801	deletion	37044.3
2	176703125	176712571	insertion	16965.4
2	178526372	178536136	insertion	9016.5
2	180551425	180752255	insertion	57738.8
2	180782596	180797668	deletion	4117.8
2	180976821	181015897	insertion	13977
2	181056038	181060538	insertion	11456.3
2	181180413	181233967	insertion	20424.4
2	181361898	181374201	insertion	11758
2	183803242	183944692	insertion	35941.7
2	186379950	186386804	insertion	9332.1
2	186595283	186663221	deletion	29796.2
2	187738531	187923903	insertion	60321.8
2	187964155	187972637	insertion	9190.8
2	188095428	188716364	insertion	129834
2	191067807	191086616	deletion	7221.5
2	191158520	191200910	insertion	11141.5
2	193018952	193307906	deletion	43219
2	193875294	193892603	deletion	10987.1
2	193915158	193922344	insertion	3426.3
2	194000031	194133254	insertion	31224.5
2	194195898	194210598	deletion	9042.9
2	194259446	194373912	deletion	40093.2
2	195134269	195157428	deletion	9664.9
2	195555674	195942259	deletion	61468.6
2	195969271	195987436	insertion	7491.5
2	197546512	197972370	insertion	191963
2	198740568	198761995	deletion	9573.3
2	198830058	198843771	deletion	9645.1
2	200360497	200528096	deletion	61454.7
2	200831038	201013753	deletion	33427
2	201849140	201857937	insertion	1826.8
2	202408608	202427922	insertion	2325.3
2	204421633	204464244	deletion	10659.1
2	204512907	204531690	insertion	19542.1
2	204570452	204578551	insertion	14310.7
2	205583016	205593033	insertion	8619.3
2	205623154	205669071	insertion	5217.4
2	207151243	207163747	insertion	7390.8
2	207224895	207249730	deletion	17852
2	207293106	207448021	deletion	44872.4
2	207472058	207516918	deletion	12818.6
2	207798451	207838734	deletion	4911.6
2	207971213	207977105	insertion	7387.5
2	208007811	208020072	deletion	6101.8
2	208173320	208186988	deletion	6935.3
2	208419071	208550673	deletion	52993.7
2	210081259	210120333	deletion	11666.9
2	210885521	210944361	deletion	34911.2
2	211687341	211813756	insertion	53378.5
2	214345389	214386590	deletion	26349
2	215274388	215382750	insertion	2106.2
2	218679373	218686326	insertion	11931
2	218999900	219044495	insertion	41988.8
2	223680320	223684337	insertion	11689.3
2	223752624	223756532	insertion	7027.4
2	223784313	223812851	deletion	3156.2
2	223827952	224200318	insertion	214503
2	224241449	224288524	deletion	9403.8
2	224328412	224346929	deletion	9558.1
2	224431997	224502108	insertion	62919.1
2	224530358	224588021	deletion	18360.8
2	224610723	224672470	insertion	20004.3
2	224781632	224791624	insertion	7371.1
2	224870332	224889930	insertion	6572.4
2	224990301	225021046	insertion	4656.2
2	226998095	227327496	deletion	28364.1
2	227355868	227399851	insertion	58931.8
2	227425863	227452143	insertion	34841.5
2	227579129	227597364	deletion	5074
2	228714752	228816184	insertion	9291.5
2	228884173	228931489	deletion	21567.7
2	230090104	230108232	deletion	5285.2
2	230218092	230340311	deletion	45236
2	230476730	230648326	deletion	61366.7
2	230840796	231241564	insertion	64777.3
2	233286379	233301843	deletion	7521.9
2	233987884	234023064	deletion	4721.9
2	234897188	234921239	deletion	10560
2	236713308	236719680	deletion	1187.1
2	236781155	236819155	deletion	19095.5
2	236881364	236930308	deletion	16081.3
2	237753889	237765027	insertion	7599.5
2	237848522	237850642	insertion	9395.3
2	237871976	238014575	insertion	16235.2
2	239859811	239926106	deletion	5695.7
2	240083844	240097201	deletion	8902.5
2	240214281	240347736	deletion	2146.8
2	244289496	244313348	insertion	2010.8
3	185243	377721	insertion	158002
3	576795	619272	insertion	7401.6
3	665585	917912	insertion	79441.8
3	992882	1001617	insertion	22119.1
3	2862271	2869788	insertion	6734
3	3609271	4167019	deletion	69634.1
3	6563090	6599853	insertion	7975.6
3	6637500	6952623	deletion	65535.3
3	8999274	9018690	insertion	7080.4
3	9965410	10023979	deletion	9937.8
3	10189599	10290130	deletion	53478.7
3	12107756	12174326	insertion	9722.5
3	13175700	13457141	deletion	217970
3	13502251	13505146	insertion	9471.6
3	20059814	20516106	deletion	367916
3	20595785	20600342	insertion	10013.4
3	20630580	20652665	insertion	10316.4
3	22822579	22832413	deletion	7650.4
3	25412174	25955392	insertion	10820.4
3	26756947	26763188	insertion	766.6
3	26954403	27014489	deletion	30777.5
3	29684687	29972393	deletion	27822.4
3	30160911	30192879	insertion	15126.1
3	30230206	30289618	insertion	10857.4
3	30348848	30383014	deletion	8458.4
3	30410385	30423171	deletion	4233.8
3	38377341	38691661	deletion	145300
3	38721240	38760527	deletion	18837.6
3	39043152	39062819	insertion	32636.7
3	39089450	39113603	insertion	4017.9
3	39150206	39158126	deletion	3493.1
3	39214698	39218814	insertion	13942.8
3	40368900	40396011	insertion	636.3
3	42547311	42817464	deletion	29357.2
3	42970230	43048573	deletion	5450.1
3	43070097	43114694	deletion	1034.1
3	43200396	43208011	insertion	7258
3	43336183	43363665	deletion	3963.5
3	43542068	43556162	deletion	9464.6
3	43693040	44092851	insertion	169022
3	44137286	44149570	insertion	17844.5
3	45258452	45397631	insertion	39939
3	48547674	48554391	insertion	13100.2
3	50526090	50534666	insertion	11363.3
3	51800149	51817529	deletion	8811.6
3	52067222	52126282	insertion	66147.2
3	52272507	52291015	insertion	9479.4
3	52680953	52688191	insertion	11624.8
3	54219645	54233724	deletion	6282.4
3	57161123	57176104	insertion	18151.5
3	57324916	57341129	deletion	1401.2
3	57741404	57744810	insertion	6720
3	57824304	57833434	insertion	8730.6
3	58764682	58798564	deletion	9800.3
3	58935367	59071613	insertion	66433.3
3	59254185	59267464	insertion	9532.9
3	59295767	59327952	deletion	10893.2
3	59382351	59419034	insertion	17978.9
3	59436943	59463243	insertion	2398.7
3	59507488	59528370	deletion	14517.4
3	59725559	59776374	deletion	16432.1
3	61045079	61047790	insertion	7052.8
3	61079988	61092082	insertion	6112.7
3	61246528	61262011	deletion	10939.3
3	61617584	61625210	insertion	9018.4
3	61816310	61832490	deletion	11749.4
3	62533309	62553564	deletion	15996.5
3	62591299	62605438	deletion	7219.4
3	65956709	65961208	insertion	7806.2
3	66247624	66266317	deletion	9643.2
3	66494898	66497385	insertion	20633.2
3	66725852	66743902	insertion	1978.4
3	66810170	66876027	deletion	12178.2
3	66903653	66925418	insertion	15480.8
3	67548903	67558225	deletion	7808.8
3	67610672	67617442	insertion	12532.9
3	67664803	67684818	deletion	14973
3	67785955	67797904	deletion	2425.7
3	72793417	72801513	insertion	6494.3
3	75421567	75427827	insertion	21549.2
3	86824493	86840244	deletion	7303.7
3	89225229	89260001	insertion	4210.6
3	89742765	89754716	deletion	9756.1
3	89981413	89992780	deletion	8891.9
3	90072202	90077208	insertion	6628.1
3	90121895	90136533	insertion	11690.3
3	90318250	90341087	deletion	9072.6
3	90954284	90967526	insertion	9611.9
3	91057792	91064425	deletion	2441.7
3	91234497	91286176	insertion	1926
3	91466912	91471217	insertion	7277.9
3	91512918	91520977	insertion	9601.3
3	91605884	91633818	deletion	8135.5
3	91651541	91707240	deletion	18621.7
3	92555846	92567748	insertion	10567.5
3	92981155	92990659	insertion	7990.6
3	93014051	93016732	insertion	7627.1
3	93116583	93139887	insertion	2827.5
3	93440986	93552494	insertion	31351.9
3	93594955	93598429	insertion	9532.7
3	93624998	93628300	deletion	2083.2
3	94255403	94306665	deletion	16610.5
3	94373961	94396002	deletion	7366.3
3	94424819	94440677	deletion	3036.4
3	94648812	94655541	insertion	1586.1
3	94706042	94775029	deletion	11595.7
3	94886965	94903246	deletion	8952.2
3	94920268	94932348	insertion	11133.4
3	95036610	95048561	deletion	2403
3	95102676	95118500	deletion	8214.7
3	95161045	95213036	deletion	9749.3
3	95247493	95288616	insertion	25791.9
3	95311229	95318911	insertion	6787.3
3	95493535	95511247	insertion	5985.9
3	95550227	95571547	deletion	6583.6
3	95672381	95688032	deletion	10164.5
3	95851420	95853461	insertion	1130.1
3	95946323	95983817	insertion	9382.7
3	99335267	99367995	deletion	15012.2
3	99409695	99423364	insertion	6952.9
3	99509322	99525829	deletion	11451.3
3	101067273	101158972	deletion	12549.4
3	101201074	101237055	deletion	6944.5
3	102822516	102842532	deletion	9342.8
3	104149011	104156142	insertion	10616.8
3	104748043	104769836	deletion	5436.3
3	108622245	108642491	deletion	12747.1
3	109251699	109268988	insertion	11922.2
3	110835199	110848035	deletion	3547.3
3	112161366	112176676	deletion	6833.5
3	112254379	112260494	deletion	4715.3
3	112305497	112318084	insertion	2706.8
3	115625781	115635948	deletion	7998.6
3	115735172	115756683	deletion	11924.3
3	115848656	115868208	deletion	9691.6
3	115972803	115992842	deletion	7464.5
3	116088271	116097589	insertion	1675.5
3	116361238	116369903	insertion	11767.4
3	116391260	116395807	insertion	7622.7
3	116416797	116435333	deletion	9574.3
3	116520475	116543732	deletion	9321.9
3	116614563	116627909	deletion	1412.8
3	116893628	116919972	deletion	1686
3	117224495	117238894	insertion	4261
3	117447069	117469335	deletion	4959.5
3	117552810	117581237	deletion	3522.2
3	117616273	117633379	insertion	6857.7
3	117782961	117907485	deletion	36353.6
3	117987703	117992796	insertion	5664.2
3	118032223	118064122	deletion	27850.5
3	118337802	118342329	insertion	9152.6
3	118404396	118444768	deletion	13422.3
3	118517970	119132139	deletion	1535.4
3	119294874	119311086	insertion	8777
3	120186953	120256504	insertion	2384.5
3	120396352	120422208	deletion	2352.2
3	121513406	121546527	insertion	9098.7
3	121576454	121589149	deletion	10134.5
3	121818446	121819395	insertion	6592.9
3	121969124	121989488	deletion	7604.1
3	125304677	125321713	deletion	1721.3
3	125614519	125645897	insertion	15835.6
3	125857670	125866437	deletion	3187.1
3	125895524	126172929	insertion	80813.2
3	126298207	126382393	deletion	18255.2
3	126412626	126429839	deletion	9027.2
3	126479825	126854496	deletion	82622.7
3	129160169	129190089	insertion	34050.7
3	129304193	129358291	insertion	72588.7
3	129982352	130015808	deletion	6847.2
3	130337759	130341899	insertion	2219.6
3	131998576	131999858	insertion	9191.5
3	132577836	133067960	deletion	79126.6
3	134147413	134155208	insertion	11586
3	134311743	134317601	insertion	7119.5
3	134741935	134753530	insertion	9055.1
3	135036392	135058756	deletion	7217.4
3	146590951	146666709	insertion	17310.1
3	146709892	146726306	insertion	3775.5
3	148569777	148586460	deletion	7980.5
3	148709680	149377546	deletion	6416.3
3	150282199	150703654	deletion	1604.7
3	150801061	150814591	deletion	8946.7
3	150849606	150966254	deletion	50493.6
3	151064204	151071912	insertion	2993.4
3	151102723	151231391	deletion	47574.2
3	151323367	151344103	insertion	1855.6
3	151437753	151478622	deletion	15804.4
3	152703203	152708804	insertion	7892.7
3	152752405	153492073	deletion	170376
3	153546936	153564410	insertion	19422.8
3	153658554	153671538	insertion	6669.2
3	153741659	153792378	deletion	11175.6
3	155051364	155068664	insertion	3789.2
3	155168196	155548035	insertion	110332
3	156458439	156466683	deletion	4222.5
3	158666821	158684880	deletion	11500.3
3	159140469	159294801	insertion	43225
3	159366778	159382383	deletion	7230.9
3	160140140	160141479	insertion	27479.7
3	160412811	160448443	deletion	27395.3
3	161544901	161576224	deletion	8861.7
3	161774590	161785584	insertion	8126.8
3	166986454	167003386	deletion	9137.1
3	167716044	167728488	insertion	10875
3	167762087	167787062	insertion	7461.7
3	168047506	168357086	deletion	126286
3	169525427	169535488	insertion	11516.7
3	172824373	172911215	insertion	5992.8
3	174970587	175005857	insertion	17028.6
3	175048139	175223540	deletion	59152.2
3	175450779	176120531	deletion	91816.7
3	176864148	176872284	deletion	6752
3	178521367	178561368	insertion	51197.9
3	178649521	178664659	insertion	17814.4
3	181126233	181497812	insertion	19861.4
3	181521929	181565638	deletion	3299
3	181591327	181652022	insertion	11630.1
3	181678185	181699646	insertion	12047.3
3	181980069	181994454	insertion	9450.7
3	182060976	182081869	insertion	18879.7
3	182198264	182533663	deletion	6338.9
3	183946600	183969327	deletion	1901.8
3	184003851	184036340	insertion	8271.1
3	184119231	184133094	deletion	9488.7
3	184275337	184286937	deletion	3308.7
3	184312541	184328783	insertion	18073.4
3	184403103	184429922	deletion	11325.2
3	184961737	185046929	deletion	20576.6
3	185087308	185094560	insertion	3500
3	185145000	185161708	deletion	8993.9
3	185809713	185836874	deletion	9077.6
3	186400922	186406374	insertion	2354.6
3	186588477	186610081	insertion	672.6
3	186834141	187121089	deletion	179786
3	188396611	188429136	deletion	9102.8
3	188682841	188923447	deletion	62557.3
3	188960401	188973770	insertion	8865.4
3	189007215	189058489	deletion	16063.3
3	189491022	189536270	deletion	2516.2
3	189581621	189720235	insertion	33931
3	189789967	189814181	insertion	5401.7
3	189944392	190115431	deletion	57951.7
3	191009292	191029523	deletion	12064.1
3	191388813	191824328	deletion	7510.9
3	191856908	191860236	insertion	11652.7
3	191888115	191908917	deletion	3016.6
3	192095532	192352693	insertion	26008
3	195359956	195404471	deletion	11445.9
3	195517514	195538642	deletion	9308.7
3	195571314	195619007	deletion	6104.7
3	195906181	195921131	deletion	10080.8
3	196110224	196135540	deletion	9576.9
3	196260096	196287994	deletion	7917.2
3	198179050	198274943	deletion	18935.8
3	198322118	198718101	insertion	60693
3	198902158	198950361	insertion	64890.3
3	201177498	201195523	deletion	7413.9
3	201331479	201384923	deletion	24711.2
3	201835209	202339462	insertion	109177
3	203120507	203650734	deletion	35984.5
3	205518755	205557965	insertion	9538.4
3	205632995	205637883	insertion	11467.2
3	205738416	205752366	deletion	5743.1
3	205806013	205831748	deletion	15684.3
3	205846821	205851229	insertion	1247.7
3	206268881	206276418	insertion	4493.1
3	207384894	207434686	deletion	2713.3
3	208499046	208512628	deletion	8652.3
3	209252481	209422916	insertion	37205.1
3	210627848	210668491	deletion	14042.4
3	210770083	210786031	insertion	15740.5
3	210807819	210820184	insertion	8310.5
3	211531336	211547762	insertion	7275.2
3	211587269	211638350	insertion	22835.9
3	211670770	211680755	insertion	9412.2
3	211829602	211901058	insertion	40951.2
3	211980174	212291026	insertion	126863
3	214239316	214240552	insertion	11735.2
3	214298518	214776206	insertion	44893.7
3	214857403	214882920	deletion	6139.4
3	215391968	215758539	insertion	131756
3	215776985	215790512	insertion	8898.8
3	217522769	217567094	insertion	20381.2
3	218243941	218268550	deletion	304.7
3	223064831	223171472	insertion	78881.6
3	223986390	223990059	insertion	3007.5
3	224902885	224920239	insertion	7028.3
3	224938385	224963365	insertion	4037
3	225010095	225219245	deletion	31360.1
3	226220296	226513071	insertion	18673.4
3	226533721	226552594	deletion	7409.6
3	226645188	227162167	deletion	53537.4
3	227214900	227239644	deletion	13348.2
3	227286283	227333452	deletion	41135.2
3	227495161	227518452	insertion	22528.5
3	227559134	227661445	insertion	48522.2
3	227682530	227712028	insertion	16970.8
3	227772791	228235572	deletion	231047
3	228305089	228321846	deletion	9552
3	229351389	229599653	insertion	29936.8
3	229630298	229648111	deletion	3020
3	231918565	231938598	deletion	9260.9
3	232072627	232088680	deletion	8569.7
3	232112988	232131453	insertion	9591.2
3	232143738	232156465	deletion	10048.7
3	232200414	232232209	deletion	7987.5
3	232298097	232504544	deletion	112124
3	232605672	232671059	insertion	6092.6
3	232696078	232718628	deletion	12468.4
3	232740959	232935568	deletion	39958
3	232996957	233000151	insertion	33303.7
3	233054515	233095327	insertion	73024.3
3	233141548	233202657	deletion	7931.2
3	234652566	234688609	deletion	1525.5
3	234980078	234987499	insertion	3894
4	327958	360367	insertion	15238
4	3057212	3091628	deletion	19612.6
4	3638989	3673227	insertion	17927.2
4	3803642	3812172	deletion	4028.6
4	4390802	4415633	deletion	9603.3
4	4447943	4477869	deletion	5027.1
4	4800593	4860280	deletion	5390.8
4	4927423	5227551	deletion	80662.9
4	5265441	5285377	insertion	23338.8
4	6121582	6144105	insertion	17246
4	6205069	6239931	deletion	4566.2
4	6974172	7064890	insertion	17693.8
4	7210044	7352152	insertion	25635.6
4	7405952	7436095	deletion	10254.6
4	7526719	7528306	insertion	3401.6
4	7565879	8133439	insertion	218049
4	8745195	8782387	insertion	24565.5
4	9061037	9093024	deletion	1527.6
4	9182121	9200132	deletion	9119.3
4	9693664	9710974	insertion	8439.1
4	9759132	9786555	deletion	9224.4
4	9848223	9875936	deletion	12904
4	10207775	10212689	insertion	21476.1
4	10347364	10350931	insertion	8987.6
4	10446630	11087655	insertion	12214.9
4	11182399	11267516	deletion	83207.3
4	11327121	11542808	insertion	49522.2
4	12121100	12385614	deletion	6889.3
4	14074927	14089000	insertion	8469.9
4	14125214	14185354	deletion	22171.9
4	14250079	14282575	deletion	9624.9
4	14315107	14344322	insertion	4905.6
4	15328882	15362456	insertion	8224.6
4	15387592	15414778	deletion	7229.2
4	15542214	15547590	insertion	4200.6
4	15573866	15607554	deletion	6389
4	16065175	16261836	insertion	114740
4	16314246	16330743	insertion	2408.9
4	16411712	16690090	insertion	46652.3
4	16752573	16941043	deletion	20237.3
4	17083100	17095770	deletion	7454.7
4	19389383	19409248	insertion	11392.2
4	20726142	20738867	insertion	7319.6
4	20796335	20883421	insertion	36040.6
4	22995781	23085941	insertion	1725.3
4	23427165	23499272	deletion	11345.8
4	23831018	23907744	insertion	30582.7
4	27030995	27041127	insertion	9207.5
4	27300426	27583027	deletion	11106.1
4	27689726	27720110	deletion	11659.3
4	27800908	27872304	deletion	12662.9
4	27919887	28032041	deletion	65233.2
4	28084434	28109305	insertion	8391.9
4	28761643	28789651	deletion	11475.9
4	28847496	28861512	deletion	772.7
4	29367765	29385007	deletion	6313.3
4	31189159	31195427	insertion	9536.9
4	31547822	31595819	deletion	17195.3
4	31632672	31655527	deletion	7926.2
4	31729939	31737296	insertion	1366.1
4	31906567	31916897	insertion	9509.5
4	31966776	32101588	insertion	36494.5
4	32135566	32187203	insertion	17240.4
4	32677691	32757442	insertion	22514.5
4	32823638	32980804	deletion	4901.6
4	33027122	33068020	insertion	3519.5
4	33094035	33297748	deletion	26862
4	34447861	34592527	deletion	22631.2
4	37899783	37904774	insertion	4520.1
4	37966479	38610056	insertion	461231
4	38675913	39046545	insertion	77724.7
4	39306533	39309485	insertion	10978.1
4	39755678	39786674	deletion	4300.1
4	39821189	39841712	deletion	5756.7
4	40424919	40461993	deletion	4958.6
4	40549887	40555528	insertion	11652.6
4	40648927	40666061	deletion	12511.6
4	40696180	40700891	insertion	9085.5
4	41041721	41081132	deletion	6088.8
4	41289786	41308040	insertion	54163.6
4	41347359	41368189	insertion	16064
4	41614969	41624767	insertion	19977
4	41679268	41685762	insertion	9567.1
4	41798493	41822740	deletion	4518.4
4	41864751	41887242	insertion	8141.2
4	41911506	42129107	deletion	90237
4	42254851	42271482	deletion	11948.4
4	42439426	42447472	deletion	1325.7
4	42754612	42766570	deletion	7504.3
4	42908101	42922244	insertion	6487.4
4	43256447	43290275	insertion	15548.4
4	43403976	43418863	deletion	9931.9
4	43491921	43513241	deletion	12198.9
4	43799134	43802283	insertion	2251.5
4	44144806	44164706	deletion	12047.6
4	44223171	44292039	deletion	8036.1
4	44333428	44572502	insertion	22836.4
4	46643970	46757939	insertion	10377.3
4	46799045	46815927	deletion	11997.4
4	47865243	47873245	deletion	4247.1
4	48701345	48751139	deletion	10661.1
4	48868768	48888553	deletion	7184.7
4	49640066	49683206	insertion	61524.1
4	49809856	49828199	insertion	4674.5
4	49910431	49913403	insertion	15175.8
4	49945234	49946670	insertion	8760.1
4	50045215	50056462	deletion	9124.9
4	50125282	50130455	insertion	9610.3
4	50186249	50216978	deletion	11496.3
4	50418862	50423598	insertion	5886
4	50579139	50606667	insertion	11937.9
4	51241743	51284647	insertion	9674.5
4	51467672	51506928	deletion	16255.7
4	51562308	51581950	insertion	3545.5
4	51706634	51710400	insertion	14059.1
4	51764564	51780207	deletion	8776.8
4	51819465	52284927	insertion	308645
4	52466325	52652134	insertion	36665.7
4	55137606	55147508	insertion	8622
4	55233660	55275228	deletion	9879.8
4	55358629	55372411	deletion	4504.8
4	56785884	56825386	deletion	4217.9
4	56849330	56959369	insertion	38662.1
4	56998342	57029175	deletion	9127.6
4	57079581	57125388	deletion	22703.2
4	57191863	57219074	insertion	18486.8
4	57251699	57267214	deletion	9789.7
4	57304856	57313933	deletion	892.6
4	57415806	57680088	insertion	142584
4	57880061	57890015	insertion	9345.9
4	57965394	57971201	insertion	13243.6
4	58043512	58250082	deletion	38214.8
4	58423680	58435957	deletion	7257
4	58459729	58636246	insertion	114076
4	58684114	58702535	insertion	7816.4
4	58822150	58839276	insertion	3588.8
4	59032143	59054387	deletion	3183.2
4	59835993	59854636	deletion	1977.7
4	59882021	59898606	deletion	7025.5
4	59990473	59999850	insertion	9627.4
4	60227570	60253368	deletion	7134.6
4	60464874	60485069	deletion	415.8
4	60514220	60524240	deletion	1352.2
4	60834353	60846575	insertion	8537.3
4	60888832	60900008	insertion	8852.9
4	61231321	61250180	insertion	7299.6
4	61604521	61621525	deletion	10129.4
4	62237156	62260624	deletion	4666.6
4	65316929	65319924	insertion	7828.2
4	65371024	65559759	insertion	1080.7
4	66095854	66097282	insertion	9347.6
4	66274594	66298333	insertion	626.8
4	66339028	66360388	deletion	10619.4
4	66553588	66567926	deletion	7663.7
4	66942711	66968616	deletion	2774.4
4	67350193	67365877	deletion	10004.8
4	67582580	67587424	insertion	9568.2
4	68083893	68095025	deletion	9449
4	68144363	68161123	deletion	7011.1
4	68196293	68740614	deletion	32014.4
4	69047864	69070265	insertion	1482.8
4	69605567	69611739	insertion	7368.3
4	69761925	69819517	deletion	20914.2
4	69854070	69870861	insertion	11530.8
4	70431996	70441287	insertion	9146.9
4	70720490	70750183	deletion	12256.8
4	70783695	70795215	deletion	4565
4	71006303	71455561	insertion	71667.4
4	71531783	71570109	insertion	14163.2
4	71816465	71845925	insertion	3288.5
4	72023243	72100634	deletion	517.6
4	72273521	72291686	deletion	10010.8
4	72325699	72334470	insertion	8093.1
4	73453052	73503091	insertion	4707.9
4	74609216	74881902	deletion	34580
4	75057385	75061616	insertion	9691.2
4	75350610	75356828	insertion	11857.9
4	76236294	76266612	deletion	1154.6
4	76337577	76806599	insertion	18238
4	76880528	76880995	insertion	9031.2
4	76916616	76931464	insertion	7349.1
4	77033454	77051710	insertion	5516
4	77082136	77087395	insertion	7581.6
4	77188285	77210509	deletion	6091.7
4	77289856	77342635	deletion	19529.9
4	78871069	78941253	insertion	4216.8
4	80444489	80489567	insertion	44445.7
4	80514640	80532270	insertion	11497.7
4	80727596	80741482	insertion	8767
4	80972747	80989013	insertion	11688.2
4	81410772	81415104	insertion	9813.4
4	81519701	81541669	deletion	17886
4	81629346	81637572	deletion	5521.9
4	81707386	81714350	insertion	5383.9
4	81756249	81757645	insertion	7919.4
4	81780779	81815839	insertion	9143.4
4	82159370	82175443	deletion	11967.2
4	82291943	82774103	insertion	103397
4	82931811	82953082	deletion	3381.7
4	83438268	83455129	deletion	11630.1
4	84140503	84158075	deletion	13902
4	84972131	85252848	insertion	276498
4	85617822	85625064	insertion	9348.7
4	87252963	87396579	insertion	19340.1
4	87442367	87447092	insertion	9005.7
4	87508006	87512217	insertion	18208.9
4	87550425	87575580	deletion	11844.6
4	87802830	87822733	deletion	238.5
4	89784861	90009421	insertion	5117.7
4	90484912	90517579	deletion	3168.8
4	91448846	91461792	deletion	3890.6
4	92037686	92048608	deletion	5263.4
4	92154317	92207001	insertion	13886.4
4	92459341	92463271	insertion	7430.4
4	92543646	92561302	deletion	6818.1
4	93068906	93072342	insertion	3891.8
4	93244398	93256641	insertion	11759.8
4	93357304	93364534	deletion	3213.9
4	93407415	93427490	deletion	10306.6
4	96491443	96516367	deletion	7305.2
4	96701838	96721462	deletion	8307.8
4	96785558	96788409	insertion	9532.7
4	96950725	96960220	insertion	12077.6
4	97209337	97266057	deletion	649.8
4	98342094	98362876	insertion	7322.6
4	98861828	98868162	insertion	9380.8
4	99548748	99569348	deletion	10275
4	99754187	99824796	deletion	17214.6
4	100156772	100170215	insertion	7813.4
4	100620563	100645260	deletion	11783
4	100902243	100926097	deletion	12977.1
4	101071658	101109964	deletion	8387.8
4	101429861	101442704	insertion	10247.8
4	101865466	101871828	insertion	5262.3
4	101925760	101968819	deletion	187.7
4	102189052	102203686	deletion	9122.9
4	102312670	102315783	insertion	11965.6
4	102374538	102458355	insertion	2272
4	102578158	102584751	insertion	1912.2
4	102746248	102781459	insertion	6173.2
4	102906668	102927055	insertion	9574.9
4	103067779	103075236	insertion	1582.5
4	103089924	103097725	insertion	1782.3
4	103156950	103180662	deletion	11521.5
4	103207984	103223928	deletion	1596.9
4	103296925	103298312	insertion	7254.5
4	103347816	103369143	deletion	6075.2
4	103552799	103557191	insertion	7336.9
4	103948524	103964763	insertion	5739.5
4	104048615	104067894	insertion	10331.2
4	104293340	104338052	insertion	2168.2
4	104626940	104645317	deletion	7974.9
4	104824545	104859176	deletion	13960.3
4	104897681	104912386	deletion	3303.2
4	105057638	105066019	insertion	9048.3
4	105208682	105247134	deletion	9853.9
4	105276606	105294173	insertion	2400.7
4	105471028	105532893	insertion	409.8
4	105579085	105592053	insertion	1304.7
4	106355095	106376122	deletion	7496.8
4	107192549	107217587	deletion	6992.4
4	107349266	107373366	deletion	9830.5
4	108434250	108456190	deletion	7591
4	108546778	108566788	insertion	11182.7
4	108827346	108851022	deletion	7413.7
4	110213690	110292167	insertion	29129.4
4	110615479	110635248	deletion	7679
4	111049553	111054975	insertion	6954.1
4	111344823	111357633	deletion	6736.1
4	111531133	111542783	deletion	7331.4
4	112421675	112438519	insertion	11880
4	113504770	113525112	insertion	4570.8
4	115599423	115642145	deletion	21069
4	117167439	117177454	insertion	7368.8
4	117379710	117396629	insertion	10466.2
4	117459469	117480099	deletion	16868.1
4	117918439	118087597	insertion	39616.7
4	118342536	118346884	insertion	8161.3
4	118409315	118434976	deletion	2943.3
4	118596877	118602207	insertion	6847.8
4	118934839	118949755	insertion	2317.1
4	119722304	119749508	insertion	12552.1
4	119868431	119881789	deletion	1178.3
4	120411588	120440791	insertion	16321
4	120690209	120714645	insertion	4950.9
4	120829787	120837380	insertion	7530.6
4	120875920	120888022	insertion	9955.5
4	121648697	121684175	deletion	10048
4	121995433	122020293	deletion	12002.7
4	122573840	122587755	deletion	9622.1
4	122667209	122685607	insertion	9342.7
4	122790248	122819915	insertion	8838.1
4	123397044	123419518	insertion	9101.7
4	123522840	123594824	insertion	2134.7
4	125719731	125724285	insertion	4888.4
4	125996840	126013761	deletion	9973.8
4	126157879	126205091	insertion	11861.2
4	127391681	127393319	insertion	11799.6
4	127425566	127525607	insertion	49523.3
4	130006318	130020265	deletion	9474.1
4	130203706	130212260	insertion	6794.6
4	132961148	132982373	deletion	11641.7
4	132999387	133013971	insertion	7282.2
4	134856621	134871330	insertion	5182.4
4	138215985	138218608	insertion	18171.9
4	140531161	140568840	deletion	7477
4	140612972	140625900	insertion	7312
4	142155520	142183896	deletion	5416
4	145145001	145155803	insertion	8797.4
4	145174339	145193037	deletion	11063.1
4	146103363	146119744	insertion	16369.5
4	147626205	147668796	insertion	3663.6
4	147770616	147806280	deletion	12277.7
4	147838503	147972992	deletion	22683.6
4	148150223	148493441	insertion	144569
4	149230266	149252605	deletion	9716.9
4	150184452	150205288	deletion	5691.8
4	153651856	153682484	deletion	26231.3
4	153781225	153803831	deletion	11799.4
4	155813647	155823658	insertion	1368.7
4	155864645	155877620	insertion	8231.3
4	157680406	157701292	deletion	11562.8
4	157723639	158371033	deletion	137358
4	158400954	158426335	deletion	6629
4	158479933	158500791	deletion	7206.9
4	159004253	159025881	deletion	12233.3
4	160020728	160160363	deletion	55483.9
4	162012498	162058539	deletion	24437.4
4	162111077	162119405	insertion	9452.8
4	163522870	163582459	deletion	19532.4
4	164191389	164342923	deletion	60587.1
4	165287672	165366271	deletion	57550.9
4	167018654	167066135	insertion	4111.4
4	167169001	167208723	deletion	19212
4	167584803	167602075	insertion	8384.4
4	167663631	167693215	deletion	24340.2
4	169294290	169439888	insertion	296823
4	169306539	169439888	insertion	696318
4	169529674	169541589	insertion	4803.1
4	169689819	169712087	insertion	9307.4
4	170846556	170879419	deletion	11930.2
4	170940559	170954026	deletion	3832.2
4	171022322	171051601	insertion	5456.9
4	171212845	171225286	deletion	9765
4	172588574	172616860	insertion	8861.5
4	172740128	172754810	insertion	8055.4
4	172989989	173038826	insertion	29062.9
4	173058642	173072957	deletion	809.5
4	173105446	173390479	deletion	21081.2
4	173513397	173824436	deletion	99390.9
4	173862376	173866586	insertion	7282.4
4	174155235	174164345	deletion	700.3
4	174261478	174318664	insertion	15537.3
4	178209517	178218838	deletion	7547.1
4	178753030	178769784	insertion	48074.4
4	178796459	178813159	deletion	7533.8
4	178893239	178916038	deletion	9515.2
4	179402455	179466157	deletion	8781.8
4	179583595	180369889	deletion	2700.6
4	180425339	180438781	deletion	4745.6
4	180824457	180827720	insertion	8613.3
4	180890826	180909457	deletion	9093.8
4	180990822	181099560	insertion	37109
4	182973835	182995511	insertion	1283.1
4	183033432	183585759	insertion	120597
4	183780902	183829631	deletion	23000.4
4	183872747	184003093	deletion	83516.7
4	185162441	185184194	insertion	7810.4
4	185238940	185329670	insertion	2313.6
4	185908046	185924034	deletion	7880.7
4	185985175	185988140	insertion	7498.5
4	186024457	186056159	insertion	3581.9
4	188820777	188825842	deletion	921
4	188867419	188925739	insertion	21972.2
4	191922653	192489917	deletion	142856
4	192545502	192588822	deletion	13311.2
4	192687339	192819479	deletion	113939
4	193070308	193079227	insertion	4178.4
4	193099346	193121857	deletion	7034.7
4	194710675	194733137	deletion	5987.4
4	195963386	196539547	deletion	56341.6
4	197033511	197389945	deletion	127869
4	198886462	198896195	deletion	6423.5
4	198964432	198981174	deletion	11287.1
4	199035326	199110408	insertion	16873.7
4	199195992	199224336	deletion	13281.4
4	202374967	202433263	insertion	6215.8
4	202628576	202637855	insertion	4227.5
4	202664398	202692497	deletion	5483.7
4	204339843	204394812	insertion	20734.5
4	204813492	204828918	deletion	11650.1
4	204909321	205042259	deletion	26023
4	205070673	205087315	deletion	8204.7
4	205118560	205136501	deletion	9057.1
4	205201031	205371510	deletion	31469.8
4	206353082	206404951	insertion	28834
4	206537687	206598896	insertion	33243
4	206692700	206738770	insertion	5633
4	206846645	206875335	deletion	18455.1
4	207089311	207113181	deletion	17444.7
4	207239427	207263791	deletion	13707.2
4	208535217	208550795	deletion	9433.2
4	208598868	208689149	insertion	8154.8
4	208727477	209021138	deletion	33322
4	209107901	209210895	insertion	11665.4
4	209248177	209318680	insertion	9536.2
4	209382045	209522487	deletion	93309.5
4	209616621	209632055	deletion	11785.9
4	209909162	209918085	insertion	11914.3
4	210223022	210226031	insertion	8906.6
4	210353786	210358525	insertion	6620
4	212471547	212493909	deletion	11704.6
4	214715452	214944838	insertion	139844
4	214715452	214990951	insertion	288293
4	217784025	217803971	deletion	9015.2
4	218282017	218295981	deletion	10034.9
4	219852706	220097939	insertion	2469.3
4	220289053	220444891	insertion	16559.8
4	220531766	220690081	insertion	4461.4
4	220788118	220794095	insertion	3308.5
4	221826901	222053959	deletion	2848.3
4	222082595	222121011	deletion	19647.7
4	222452430	222510205	insertion	34987.9
4	226174219	226476520	deletion	76310.8
4	226543286	226573578	deletion	26384.9
4	226600760	227265437	deletion	81124.7
4	227723876	227737528	deletion	6435.9
4	228399276	228652566	insertion	81168.9
4	228719748	228740492	deletion	9642.9
4	228779464	228817321	deletion	12642.7
4	228849723	228863528	insertion	4080.4
4	228887466	228919062	deletion	1897
4	231671635	231715691	deletion	35148.8
4	238334905	238493100	insertion	20902.7
4	241980641	242221971	insertion	1783.5
4	243191152	243194315	insertion	5943.4
5	4243982	4311089	deletion	18434.8
5	4534502	4638083	insertion	28132.1
5	5623409	6101826	deletion	85734
5	6155501	6206363	insertion	35499.7
5	6402353	6426896	deletion	12153.4
5	6564617	6649596	insertion	73736.1
5	8787115	8919851	insertion	240356
5	8971270	9061726	deletion	56824.6
5	9123242	9462702	deletion	130789
5	9568090	9591184	deletion	6544.5
5	9648500	9676710	deletion	12138.8
5	9777943	10035299	deletion	149309
5	10106345	10113345	insertion	8218.7
5	11861023	11864024	insertion	8348.3
5	11965899	11975866	insertion	13507.4
5	12039233	12193706	deletion	77829
5	12257364	12261813	insertion	21297.5
5	14173628	14400282	deletion	65001.4
5	14448768	14480980	insertion	10691.5
5	14792329	14838548	deletion	25053.1
5	14909823	14920597	insertion	6675.5
5	20152641	21006990	deletion	15909.5
5	21062983	21071792	deletion	2271.3
5	21098642	21114436	deletion	5817.4
5	21966838	21994147	deletion	2760.4
5	22168486	22555841	insertion	36830
5	22610561	22941010	deletion	186346
5	22993678	22996809	insertion	6229.5
5	23130993	23309716	insertion	39996.5
5	23430004	23717341	insertion	30454.8
5	24360119	24436693	deletion	35025.7
5	26324154	26353568	deletion	8756.7
5	28468985	28509341	insertion	4815.9
5	28541209	28643063	insertion	23291.6
5	28796940	28820361	insertion	67904.5
5	29705981	29802700	deletion	33633.9
5	30048651	30176335	insertion	23357.7
5	30371227	30376780	insertion	7623.4
5	31249325	31271689	insertion	5270.3
5	31427283	31447910	insertion	9726.5
5	31504883	31514741	insertion	7395.7
5	31558396	31750040	insertion	57041.2
5	32007493	32039085	deletion	6207
5	32112242	32181670	deletion	49238.2
5	37615636	37648359	deletion	9509.7
5	37707095	37755676	deletion	11497
5	37786072	37854780	insertion	41704.9
5	38021780	38080201	deletion	41758.6
5	38192783	38260960	deletion	3567.6
5	39404204	39425239	deletion	10876.3
5	39449431	39471276	insertion	35630.1
5	40484123	40587468	insertion	27450.9
5	41556556	41569955	deletion	2066.7
5	42328085	42357283	deletion	26664
5	43732244	43744195	insertion	4555.5
5	43776463	43807804	deletion	10042
5	44012884	44029271	insertion	20888.6
5	44560978	44586266	deletion	20624.2
5	44699969	44722862	deletion	6210
5	45103408	45104527	insertion	7969.5
5	45256838	45263921	insertion	7299
5	45295486	45335793	deletion	10617.7
5	45454839	45465901	insertion	11716.6
5	45555630	45570647	deletion	13584.6
5	45723604	45815298	insertion	10963.4
5	45888022	45940349	insertion	8212.8
5	46055961	46072106	deletion	8974.5
5	46166472	46175309	deletion	7655.8
5	46194019	46198749	insertion	8010
5	46239257	46250938	insertion	14883
5	46281439	46307322	deletion	9014.3
5	46571460	46583115	insertion	270.2
5	46834106	46851531	insertion	8786
5	46981785	46995499	deletion	7438.5
5	47283929	47309885	insertion	33862.1
5	48344854	48368598	deletion	10445.6
5	49210711	49237543	deletion	14212.4
5	50933987	50949038	deletion	12023.5
5	50975946	50995342	deletion	15431.7
5	51103370	51110412	insertion	6137.1
5	51153959	51181930	deletion	7476.7
5	52822484	52863332	insertion	31960.4
5	52954210	52964448	insertion	8935.4
5	52980185	52995611	deletion	7245.7
5	53023713	53053842	insertion	11019.7
5	53223449	53231153	insertion	9510
5	53763007	53766486	insertion	9630.4
5	54178194	54189201	insertion	19140.5
5	54248784	54254406	insertion	9280.8
5	54288998	54325305	insertion	5151.7
5	54382702	54420547	insertion	11454.8
5	54480358	54497913	deletion	9152.1
5	55581431	55622301	insertion	12013
5	55717475	55728375	insertion	11252.6
5	55790378	55802609	deletion	9597.5
5	56696225	56793190	deletion	35411.4
5	56876708	57057565	deletion	62057.7
5	58229736	58252722	insertion	14148.5
5	58719631	59017443	deletion	76761.2
5	59072062	59116634	deletion	5313.8
5	59207452	59232858	insertion	507.8
5	59892709	59901265	insertion	9428.2
5	59962042	60365366	insertion	205519
5	60564521	60572911	deletion	1732.5
5	60769048	60974787	deletion	100784
5	61163582	61288084	deletion	17809.6
5	61409048	61418160	insertion	1390.6
5	61528361	61833512	insertion	209712
5	61891633	62076475	insertion	15348.5
5	62251716	62313508	deletion	14409.5
5	63876885	63891969	insertion	3601
5	63934022	63967526	deletion	11891.2
5	64022847	64052073	insertion	12746.4
5	64136109	64139102	insertion	7198.5
5	65161225	65171213	deletion	3351.5
5	65460948	65627738	deletion	3756.2
5	65949422	65960106	deletion	8063.5
5	66574307	66588994	deletion	11654.3
5	66606338	66623257	deletion	9856.3
5	66662961	66753860	deletion	58130.1
5	66899418	66901597	insertion	106381
5	68133942	68145010	insertion	4893.3
5	70336276	70352738	insertion	19226.2
5	70578548	70599756	deletion	17715.4
5	70637965	70667385	deletion	15560.4
5	74799071	74805947	insertion	1435.3
5	74831922	74842836	insertion	9502.6
5	74877742	74888582	deletion	8153.6
5	74926753	74939082	deletion	8567.7
5	76476215	76496528	deletion	11435.8
5	79712427	79720016	insertion	13948.8
5	79758600	79892849	deletion	2467.3
5	80751136	80809561	deletion	15764.6
5	80842002	80851795	insertion	1488.4
5	80910854	80950777	insertion	3197.8
5	81081302	81119312	deletion	6338.9
5	81333743	81343873	deletion	6214.4
5	81898862	81915445	insertion	16043.2
5	82894284	82898843	insertion	9043.7
5	82983277	82993233	insertion	5377.1
5	86200317	86835399	insertion	116168
5	86888933	86918479	deletion	10971
5	87963169	88046192	deletion	8708.7
5	88635131	88659735	insertion	13514.7
5	88721167	88762898	deletion	26286.2
5	93257202	93261931	insertion	7448
5	93352265	93358958	insertion	9242.2
5	93404543	93406576	insertion	1152.9
5	94223421	94226203	insertion	9144.5
5	94282258	94296377	deletion	9281.1
5	94362178	94462254	insertion	22276.7
5	94549288	94550789	insertion	10360
5	94633947	94641397	insertion	8117.5
5	94707524	94718353	deletion	1021.1
5	94879472	94881000	insertion	3992.4
5	95072589	95183039	deletion	21608.9
5	95256940	95288050	insertion	7096.1
5	95371243	95379313	insertion	8389.4
5	96297450	96301431	insertion	9684.9
5	96412228	96431813	deletion	6535.5
5	96489878	96513946	deletion	4956.4
5	97787448	97813902	deletion	385.6
5	98277765	98310850	deletion	9348.1
5	98411782	98419450	insertion	9271.5
5	98510082	98512419	insertion	7258.9
5	98955861	98978807	deletion	11767.3
5	99042725	99141455	deletion	72352.1
5	99339419	99352952	deletion	1009.6
5	99785531	99799385	deletion	7871.2
5	100066729	100081329	deletion	8468.3
5	100192944	100206931	deletion	7353.8
5	100368715	100374050	insertion	9433.4
5	100531828	100572774	deletion	18489
5	100750676	100752543	insertion	13639.6
5	100792406	100798235	deletion	1028.7
5	100942280	100967156	insertion	8957.9
5	101225549	101241567	deletion	9927.3
5	101540927	101549897	insertion	14923.2
5	102363461	102373967	insertion	18527.3
5	102518667	102653823	deletion	21361
5	102753326	102799471	insertion	5149.3
5	102849948	102874375	insertion	7874.9
5	102906535	102920901	insertion	30308
5	103002573	103013821	insertion	6405.8
5	103352962	103360660	insertion	11460.8
5	103896298	103910718	insertion	11585.3
5	104188738	104213797	deletion	7501.4
5	104232272	104259767	insertion	18887.3
5	104302827	104359949	insertion	14911.5
5	104390909	104396411	insertion	6475.5
5	104429147	104458014	insertion	15138
5	104589072	104629099	deletion	21748.8
5	104836144	104840455	insertion	6993.2
5	104886883	104932110	deletion	6509.4
5	105230577	105272962	insertion	44164.3
5	105793295	105885224	insertion	10940.4
5	106346924	106398250	deletion	2235.1
5	106415363	106503869	insertion	13798.9
5	106515332	106520431	insertion	7058.6
5	106545655	106555872	insertion	32330.5
5	106770450	106834405	deletion	7468.2
5	106864636	106876487	insertion	16072.2
5	107016430	107024897	insertion	6802.7
5	107055019	107122986	insertion	21881.2
5	107229322	107239721	deletion	7649
5	107329470	107332787	insertion	7406.3
5	107454553	107466661	deletion	7618
5	108003213	108057943	insertion	8459.1
5	108820340	108833555	insertion	10008.2
5	108983253	109006818	deletion	7458
5	109140786	109198703	deletion	11838.7
5	109347287	109378217	deletion	9623.3
5	109445384	109501729	deletion	37119.8
5	109760316	109777612	insertion	60049.2
5	110021216	110044956	deletion	11790
5	110088553	110108500	insertion	7133.1
5	110309768	110327445	deletion	6610
5	110397447	110402516	deletion	1984.7
5	110524028	110544137	deletion	11495.6
5	110929078	110948988	deletion	7413.8
5	111719817	111729603	deletion	8068.7
5	111840635	111879181	insertion	11524.7
5	112037252	112068288	deletion	2017.8
5	112177618	112189205	deletion	6833.4
5	113480723	113489876	insertion	9165
5	113629047	113657280	deletion	7270.6
5	114389895	114395440	insertion	14061.9
5	114527112	114535028	deletion	3259.4
5	116239442	116243834	insertion	11872.1
5	116735817	116747232	insertion	9719.3
5	117067081	117086078	deletion	12677.7
5	120414534	120433206	deletion	11745.9
5	123531204	123534763	insertion	6773.3
5	123757320	123768354	deletion	6649.7
5	130948270	131148645	deletion	3025.9
5	131213586	131480672	deletion	55445
5	131584275	131611318	insertion	9091.6
5	131626263	131649221	deletion	4864.1
5	131977897	132045104	deletion	31421
5	132575624	132609272	deletion	3629.8
5	132771702	132793077	insertion	9037
5	133071210	133136442	deletion	11273
5	133435818	133442268	insertion	7403.6
5	133969636	133984993	insertion	9571.1
5	134077725	134107628	deletion	10867.1
5	134454018	134540307	insertion	10048.4
5	134589332	134595535	insertion	1668.6
5	134807537	134844389	insertion	9279.9
5	134894771	134924804	deletion	3003.5
5	138048650	138078964	insertion	4459.4
5	138332321	138344904	deletion	9624.9
5	138392289	138407101	insertion	9890.5
5	138500832	138525568	deletion	2827.2
5	138592878	138974357	insertion	151688
5	139020018	139043526	deletion	12030.8
5	141630494	141694000	deletion	23999
5	141775047	141783097	insertion	11631.7
5	142169121	142609687	insertion	39735.9
5	143062958	143076569	deletion	9646.6
5	145966987	145977272	insertion	8297
5	146090640	146118346	deletion	9392.6
5	147022973	147125898	deletion	40361.6
5	147157626	147179515	deletion	3888.5
5	148041466	148070656	deletion	12297.2
5	148253799	148525945	deletion	29020.2
5	149046904	149061453	deletion	10855.8
5	149089440	149135672	deletion	43531.1
5	149162686	150359914	deletion	71366.2
5	150783820	151002576	insertion	106733
5	151830045	151836255	insertion	20318.3
5	153524862	153532737	insertion	4297.6
5	155404694	155433341	insertion	4244.3
5	155911435	155923129	insertion	8021.9
5	156421977	156448447	deletion	23167.6
5	162427636	162579450	insertion	61840.8
5	162615521	162626478	deletion	7509.1
5	162651359	162687153	insertion	19071.2
5	163642508	163655126	insertion	18952.2
5	163855857	163944976	deletion	39143.1
5	168127475	168146656	deletion	13512.8
5	169701612	169714241	deletion	8744
5	171542845	171614740	deletion	28561
5	171694022	171716040	deletion	7456.4
5	175289809	175294602	insertion	6905.9
5	175328605	175412769	deletion	58311.8
5	175476128	175521193	deletion	2454.5
5	176079843	176105281	deletion	8520.9
5	176255720	177022090	deletion	294961
5	178444016	178449873	insertion	1222.1
5	178771234	178788034	insertion	8314.5
5	178823942	178835462	deletion	7444.2
5	180144201	180152729	insertion	2401.6
5	180211657	180241758	deletion	12441.9
5	180289055	180386757	deletion	15727.4
5	180417896	180435209	insertion	7810
5	180801798	180820628	deletion	9581
5	184894915	184968114	deletion	5608.4
5	185078731	185106043	insertion	8244
5	185832348	185845099	deletion	6121.3
5	185953971	186118224	deletion	86554.8
5	186300165	186313104	deletion	7502.4
5	186425570	186458663	deletion	24914.6
5	188545627	188550755	insertion	7687.2
5	188604956	188619520	insertion	3040.4
5	189454695	189462903	deletion	3261.5
5	189479872	189529503	deletion	32580.2
5	191200331	191257968	insertion	21693.8
5	191370057	191384406	deletion	11976.8
5	191411242	191530613	deletion	13773.4
5	191574370	191586332	insertion	6077.7
5	191611255	191713638	deletion	31404.4
5	191983937	192016328	deletion	11162.2
5	192371603	192396688	insertion	4723.5
5	193156099	193162988	insertion	10546.4
5	193235439	193277709	deletion	2773.3
5	195379471	195453575	insertion	12119.6
5	195589369	195935716	insertion	31981.4
5	196016692	196311890	insertion	21331.9
5	196334772	196342776	insertion	9481.6
5	197726865	197753194	insertion	23093.4
5	197823546	198492509	insertion	139093
5	198538180	198555759	insertion	31544.7
5	198631989	198963347	insertion	4094.8
5	199050176	199241935	deletion	35991.2
5	199265069	199279848	insertion	7451.5
5	199320116	200168025	deletion	263578
5	200859845	201023449	deletion	91223.4
5	203118900	203151234	deletion	18786
5	203691244	203720990	deletion	8868
5	203735981	203802703	deletion	29235.3
5	203958619	203977267	deletion	8976.1
5	204307679	204318282	deletion	3713.1
5	207187605	207194834	insertion	6750.5
5	207224123	207307370	deletion	6213.8
5	207380848	207516832	insertion	26539.5
5	208650392	208737302	deletion	21966.6
5	209893950	209907276	deletion	9526.2
5	213420651	213823169	insertion	36997
5	214541625	214805043	deletion	24551.4
5	214871394	214921679	deletion	13723.9
5	215082136	215278498	deletion	164212
5	215938236	215976748	insertion	6334.4
5	216006585	216025666	insertion	14074.8
5	217023635	217059755	insertion	58881.8
5	217640690	217654835	deletion	1406.2
5	217675421	217700295	deletion	9526.9
5	218584519	218999821	deletion	100383
5	221003354	221027947	deletion	13654.7
5	221860714	221974817	deletion	76130.5
6	4317915	4401374	insertion	42910.6
6	6533250	6565565	deletion	19669.3
6	7489306	8576067	deletion	911154
6	8765107	8780234	insertion	4689.2
6	8889022	8905041	deletion	3633.7
6	10707550	10836850	insertion	2329.1
6	10889657	10899863	deletion	8562.7
6	11093436	11155819	insertion	15221.7
6	11181704	11185098	insertion	8339.2
6	16679104	16683282	insertion	10282.5
6	18789673	18808181	deletion	5124.3
6	19136186	19143677	deletion	2441.7
6	19180114	19221106	deletion	12315.3
6	26486227	26489083	insertion	3300.4
6	26714087	26744944	deletion	7055.3
6	26923751	27514621	deletion	8812.5
6	27603099	27622193	deletion	9463
6	27690218	27706728	deletion	3984.2
6	27837626	27839985	insertion	22857.9
6	28074563	28090758	insertion	1204
6	28320642	28323800	insertion	4743.2
6	29057414	29073963	insertion	8639
6	29171733	29214905	insertion	10639
6	29295479	29303810	insertion	8913
6	29488503	29505824	deletion	10100.4
6	29543127	29624019	insertion	22271.7
6	29655367	29709652	deletion	37473.1
6	29890361	29938056	deletion	30454.2
6	30749938	31192394	deletion	2113.2
6	31246549	31440183	insertion	89446
6	31510938	31520586	insertion	8060.1
6	33287095	34023756	insertion	150523
6	34129271	34142821	deletion	6909.1
6	34199724	34214099	deletion	7623.9
6	34485976	34526063	insertion	24933.5
6	34626895	34652558	deletion	8526.6
6	34665793	34715240	insertion	1293.3
6	38162563	39096665	deletion	228695
6	39193855	39224198	deletion	9339.7
6	39314239	39332441	deletion	6105.8
6	40515687	40530196	insertion	5150.9
6	42180118	42196969	deletion	9477.3
6	42350458	42380284	deletion	14287.2
6	42511757	42532261	insertion	7153.6
6	42564260	42591006	insertion	5392
6	42619612	42635302	insertion	4810.3
6	42667068	42683590	insertion	6515.6
6	51172848	51183709	deletion	5302.5
6	52569205	52578540	insertion	7315.7
6	53336530	53355772	insertion	7356
6	53552003	53557797	insertion	7406.2
6	58145205	58158898	deletion	8832.7
6	60395836	60402783	deletion	5815.6
6	61318952	61325110	deletion	827.9
6	61402273	61430133	deletion	9065.1
6	62405332	62601589	insertion	30675.6
6	62681626	62686309	insertion	8998.8
6	62717817	62738638	deletion	16698.5
6	62769405	64332474	insertion	56868.3
6	66409928	66461031	insertion	1731
6	66488663	66508583	deletion	11536.2
6	69628566	69642430	insertion	9343.2
6	69671711	69718358	deletion	9643.1
6	69804404	69817493	insertion	9216.7
6	70040562	70060131	deletion	1726.4
6	70314941	71003982	deletion	317265
6	71144608	71149523	deletion	1686.8
6	71218283	71245199	deletion	7618
6	71324475	71374743	insertion	8250.9
6	71395740	71423072	deletion	13444.6
6	72262803	72273697	insertion	6957.6
6	74894773	74913278	deletion	7006.6
6	74958052	74967531	insertion	10599.7
6	75081534	75093935	insertion	14587.9
6	75132398	75147557	deletion	7357.2
6	77172824	77210374	insertion	5449.7
6	77463193	77468680	deletion	814.7
6	77520881	77590582	deletion	50568.1
6	77748426	77750525	insertion	1955.6
6	77788082	77803161	insertion	28948
6	81980137	81994038	insertion	7644.6
6	82183439	82468674	deletion	93720.8
6	82557534	82573316	insertion	5764.4
6	82617622	82655388	deletion	18956.8
6	84199658	84201271	insertion	9982.3
6	84233289	84246744	deletion	7454.8
6	84276501	84295442	insertion	8849.8
6	84637093	84645904	insertion	1528.8
6	86821882	86835897	deletion	1532.9
6	86938992	87048751	insertion	174512
6	87090298	87121240	deletion	14529.5
6	87166824	87199079	deletion	8151.5
6	87275698	87301110	deletion	9694.4
6	87361816	87397268	insertion	13023
6	87645190	87700442	insertion	47265.7
6	87842195	87856253	insertion	10135.4
6	89093707	89356773	insertion	50765
6	89576277	89608940	deletion	10069.2
6	91106721	91116627	insertion	10021.4
6	92215550	92224180	deletion	5233
6	92454336	92470908	deletion	9508.8
6	92509071	92518895	insertion	2885.9
6	92692075	92697410	insertion	8586.5
6	92731016	92743890	insertion	9431.2
6	92932919	92958738	insertion	3522.6
6	93870022	93898034	deletion	2391.7
6	94186095	94249711	insertion	68445.9
6	94996586	95017799	insertion	9274.4
6	95879092	96108283	insertion	57544.3
6	96418380	96427260	deletion	5362.6
6	96448497	96500650	deletion	16258.6
6	96996232	97036252	deletion	13422.5
6	99173803	99183973	insertion	8389.4
6	99231770	99495640	deletion	10131.8
6	99590149	99594032	insertion	9369.2
6	99704796	99743676	deletion	23254.3
6	101259982	101262791	insertion	2821.8
6	101310981	101427056	deletion	10122.9
6	106194977	106213518	deletion	4012.6
6	106245431	106272114	insertion	6373.3
6	106358108	106378924	insertion	22307.1
6	106448786	106714887	deletion	48208.3
6	108999763	109016093	insertion	9481.3
[truncated: 1,212 more rows]
